# Supplementary material for: Media coverage as a moderator in the nexus between audit quality and ESG performance: Evidence from China
Source: PLoS One. 2024 Oct 31;19(10):e0312510. doi: 10.1371/journal.pone.0312510 (PMC11527248; doi:10.1371/journal.pone.0312510)
Supplement: S1 Data — (XLSX) [file pone.0312510.s003.xlsx]

## Sheet: Sheet1
Country	Years	AUDFEE	LAUDFEE	AUDTE	BIG4	BBS	BGD	CSRAUD	MEDCO	ESG	ROA	FSIZE	CUR	LEV	TotalCurrentLiabilitiesUSD	TotalCurrentAssetsUSDInth	BIG4_MEDCO	LAUDFEE_MEDCO
China	2017	1.51231e+06	14.2292	3	0	54.4118	61.2745	0	100	26.3263	0.0393216	11.0779	1.24362	0.159471	83540000000	103900000000	0	1422.91
China	2018	2.15176e+06	14.5818	4	0	55.137	40.5822	0	100	43.4076	0.0372826	11.2531	1.20086	0.166435	130200000000	156400000000	0	1458.18
China	2019	2.03622e+06	14.5266	5	0	51.5106	42.5982	0	100	46.491	0.0365803	11.347	1.15434	0.171969	163200000000	188400000000	0	1452.66
China	2020	2.01097e+06	14.5141	1	0	51.1457	40.8347	0	100	65.9234	0.0338386	11.3953	1.13074	0.162721	182800000000	206700000000	0	1451.41
China	2021	2.57471e+06	14.7613	2	0	50.1241	34.1811	0	100	59.9577	0.0329516	11.4571	1.17449	0.152638	201900000000	237100000000	0	1476.12
China	2022	2.64479e+06	14.7881	3	0	50	32.0329	0	100	68.2528	0.0199955	11.4846	1.22023	0.150789	206500000000	251900000000	0	1478.81
China	2023	2435771	14.7058	4	0	50	29.123	0	100	74.6605	0.0203173	11.4063	1.31319	0.193272	156300000000	205200000000	0	1470.58
China	2017	225263	12.325	5	0	0	29.7044	0	100	22.0021	0.0171746	9.22728	1.16735	0.337385	896700000	1047000000	0	1232.5
China	2018	256905	12.4565	4	0	0	16.636	0	100	25.1045	0.0405339	9.40676	1.07806	0.472209	1598000000	1723000000	0	1245.65
China	2019	195352	12.1826	5	0	0	3.56765	0	100	28.2069	0.0379502	9.35413	1.11946	0.432048	1310000000	1467000000	0	1218.26
China	2020	195352	12.1826	4	0	51.1457	55.5646	0	100	18.7373	0.0259972	9.42335	1.07772	0.44727	1600000000	1724000000	0	1218.26
China	2021	239080	12.3846	5	0	50.1241	12.469	0	100	24.7754	0.0475498	9.52057	1.2359	0.444901	1747000000	2159000000	0	1238.46
China	2022	245588	12.4114	6	0	50	12.731	0	100	20.0451	0.0342647	9.62923	1.15487	0.379079	2276000000	2628000000	0	1241.14
China	2023	208780	12.249	1	0	50	11.9161	0	100	30.6554	0.0251099	9.60557	1.24104	0.421394	1944000000	2412000000	0	1224.9
China	2017	227567	12.3352	2	0	0	54.6217	0	100	51.9199	0.0236549	9.9428	0.733534	0.453828	2572000000	1886000000	0	1233.52
China	2018	242842	12.4002	2	0	55.137	83.7329	0	100	9.17287	0.012239	10.0745	0.718816	0.521338	3756000000	2700000000	0	1240.02
China	2019	286525	12.5656	3	0	51.5106	81.571	0	100	10.2775	0.00882767	10.0925	0.930431	0.516087	3275000000	3047000000	0	1256.56
China	2020	282973	12.5531	4	0	51.1457	78.8871	0	100	27.9017	0.0201907	10.1401	0.587838	0.484218	4777000000	2808000000	0	1255.31
China	2021	301916	12.6179	5	0	50.1241	45.2233	0	100	39.4488	0.0406089	10.2426	0.938107	0.431166	3492000000	3276000000	0	1261.79
China	2022	320130	12.6765	1	0	50	12.731	0	100	32.8758	0.0192755	10.3175	0.969628	0.478469	4329000000	4197000000	0	1267.65
China	2023	320130	12.6765	2	0	50	11.9161	0	100	56.4757	0.0181007	10.3114	1.02144	0.481652	4531000000	4629000000	0	1267.65
China	2017	473141	13.0671	4	0	0	47.1419	0	100	20.7356	0.0615796	9.48717	1.45758	0.186258	1748000000	2548000000	0	1306.71
China	2018	473141	13.0671	5	0	0	66.1309	0	100	20.5461	0.0529883	9.53582	1.51034	0.195661	1864000000	2816000000	0	1306.71
China	2019	484008	13.0899	6	0	0	85.1198	0	100	20.3567	0.0525971	9.62405	1.65983	0.235468	2146000000	3563000000	0	1308.99
China	2020	911218	13.7225	3	0	51.1457	35.9247	0	100	24.5312	0.0470197	9.68913	1.58546	0.286857	2437000000	3863000000	0	1372.25
China	2021	911218	13.7225	4	0	50.1241	34.1811	0	100	15.0697	0.0467595	9.78305	1.44451	0.298233	3105000000	4485000000	0	1372.25
China	2022	978385	13.7937	5	0	50	68.7372	0	100	21.0598	0.0370885	9.82836	1.42314	0.290917	3523000000	5014000000	0	1379.37
China	2023	831076	13.6305	6	0	50	87.7026	0	100	21.9029	0.041493	9.7909	1.50793	0.267867	3049000000	4597000000	0	1363.05
China	2017	263503	12.4818	2	0	0	38.7123	0	100	38.0779	0.0225438	9.94575	1.64571	0.394594	4580000000	7538000000	0	1248.18
China	2018	186573	12.1366	3	0	0	44.8112	0	100	41.9245	0.0253208	10.0661	1.34687	0.446629	7442000000	10020000000	0	1213.66
China	2019	426054	12.9623	4	0	0	50.9102	0	100	45.7711	0.0302733	10.3678	1.51046	0.431842	10670000000	16110000000	0	1296.23
China	2020	426054	12.9623	1	0	51.1457	40.8347	0	100	35.6263	0.0195971	10.4225	1.56785	0.375539	12260000000	19230000000	0	1296.23
China	2021	426054	12.9623	2	0	50.1241	34.1811	0	100	37.8982	0.00584651	10.4862	1.52367	0.401354	15010000000	22880000000	0	1296.23
China	2022	437651	12.9892	3	0	50	29.2094	0	100	38.0992	0.00371996	10.5249	1.52525	0.411794	16260000000	24800000000	0	1298.92
China	2023	417561	12.9422	4	0	50	62.8217	0	100	48.3812	-0.0104066	10.4926	1.52201	0.48228	15020000000	22870000000	0	1294.22
China	2017	309664	12.6432	1	0	0	39.0159	0	100	48.4557	0.0262851	9.4945	1.73719	0.146229	778300000	1352000000	0	1264.32
China	2018	407243	12.9172	1	0	55.137	83.7329	0	100	47.425	0.0401545	9.92506	0.858659	0.338359	2769000000	2378000000	0	1291.72
China	2019	407243	12.9172	2	0	51.5106	47.281	0	100	47.9798	0.0171425	9.94111	0.766249	0.382649	2760000000	2115000000	0	1291.72
China	2020	387831	12.8683	3	0	51.1457	48.4452	0	100	51.2497	0.0132182	9.97319	0.70542	0.421612	2932000000	2068000000	0	1286.83
China	2021	343295	12.7463	4	0	50.1241	45.2233	0	100	53.3806	0.0212148	10.052	0.850262	0.396977	2653000000	2256000000	0	1274.63
China	2022	411761	12.9282	1	0	50	80.6982	0	100	50.6619	-0.00046086	10.0761	0.844681	0.44322	3307000000	2793000000	0	1292.82
China	2023	411761	12.9282	2	0	50	79.5043	0	100	48.0658	0.00137606	10.0698	1.03829	0.463652	3088000000	3206000000	0	1292.82
China	2017	950598	13.7648	3	0	54.4118	37.7451	1	21.4286	60.9967	-0.0105667	10.3096	1.23003	0.254414	13210000000	16250000000	0	294.961
China	2018	1.07588e+06	13.8887	4	0	55.137	29.9658	1	66.6667	76.1939	0.0377191	10.3449	1.23558	0.232471	13460000000	16630000000	0	925.91
China	2019	1.1781e+06	13.9794	5	0	51.5106	81.571	1	4.54545	77.0936	-0.0508526	10.2745	1.05371	0.277212	12820000000	13500000000	0	63.5428
China	2020	1.16349e+06	13.9669	6	0	51.1457	78.8871	1	89.2857	78.1695	0.0427027	10.3071	1.18753	0.337329	12410000000	14730000000	0	1247.05
China	2021	1.24138e+06	14.0317	1	0	50.1241	77.4194	1	5	76.6343	0.0323584	10.3633	1.43796	0.315743	11400000000	16390000000	0	70.1587
China	2022	1.24368e+06	14.0336	2	0	50	68.7372	1	100	80.5749	0.0440572	10.4244	1.6251	0.30886	12390000000	20130000000	0	1403.36
China	2023	1.20339e+06	14.0007	3	0	50	72.5453	1	70	89.4797	0.0445595	10.4189	1.75807	0.316397	11370000000	19990000000	0	980.045
China	2017	135254	11.8149	1	0	0	45.3388	0	100	23.7413	0.0122935	9.87357	1.32865	0.0526168	4841000000	6432000000	0	1181.49
China	2018	135254	11.8149	2	0	0	42.2629	0	100	27.7096	0.0207491	9.36855	1.47596	0.241392	825100000	1218000000	0	1181.49
China	2019	574564	13.2614	3	0	0	39.187	0	100	31.6779	0.0751187	9.39004	1.32262	0.302759	1043000000	1379000000	0	1326.14
China	2020	574564	13.2614	2	0	0	48.4452	0	100	18.3572	0.0604867	9.49315	1.45938	0.341384	1381000000	2015000000	0	1326.14
China	2021	689655	13.4439	3	0	50.1241	45.2233	0	100	24.1552	0.0396165	9.62523	1.58418	0.409862	1796000000	2845000000	0	1344.39
China	2022	708427	13.4708	4	0	50	42.4025	0	100	31.129	0.0226586	9.71177	1.30572	0.400201	2429000000	3172000000	0	1347.08
China	2023	643015	13.3739	1	0	50	39.1325	0	100	29.2604	0.00679662	9.6912	1.67269	0.329605	1771000000	2963000000	0	1337.39
China	2017	244851	12.4084	5	1	0	66.5318	0	100	39.8645	0.0558917	10.3238	1.47911	0.286694	10340000000	15290000000	100	1240.84
China	2018	373467	12.8306	5	1	55.137	89.0411	0	100	23.9751	0.0511435	10.5252	1.61799	0.292469	15880000000	25700000000	100	1283.06
China	2019	373467	12.8306	6	1	51.5106	85.8006	0	100	27.9819	0.0438795	10.6333	1.61054	0.31276	21280000000	34280000000	100	1283.06
China	2020	373467	12.8306	7	1	51.1457	83.8789	0	100	21.4444	0.0424866	10.7366	1.48791	0.31084	28800000000	42850000000	100	1283.06
China	2021	409313	12.9222	1	1	50.1241	60.2978	0	100	26.7976	0.0376069	10.845	1.61768	0.311011	35270000000	57060000000	100	1292.22
China	2022	409313	12.9222	2	1	50	56.5195	0	100	39.357	0.0152709	10.8784	1.5962	0.299835	38140000000	60870000000	100	1292.22
China	2023	376965	12.8399	3	1	50	53.5748	0	100	42.664	-0.0292495	10.7556	1.62472	0.346318	26270000000	42680000000	100	1283.99
China	2017	525709	13.1725	6	0	0	60.4181	0	100	51.4618	0.016513	10.3262	1.12823	0.313457	9692000000	10940000000	0	1317.25
China	2018	596345	13.2986	7	0	0	36.8663	0	100	51.2181	0.0230602	10.3916	1.10863	0.363617	11100000000	12310000000	0	1329.86
China	2019	589048	13.2863	5	0	51.5106	77.1903	0	100	52.8988	0.0230285	10.4477	1.01868	0.413577	11470000000	11680000000	0	1328.63
China	2020	453906	13.0256	6	0	51.1457	73.9771	0	100	51.098	0.0204566	10.3744	1.11839	0.45328	6185000000	6917000000	0	1302.56
China	2021	539464	13.1983	7	0	50.1241	30.0868	0	62.5	51.5703	0.0239629	10.5969	0.924974	0.503729	10880000000	10070000000	0	824.896
China	2022	605469	13.3138	8	0	50	32.0329	0	100	51.4611	0.052775	10.687	1.07928	0.431952	12720000000	13730000000	0	1331.38
China	2023	552978	13.2231	9	0	50	11.9161	1	100	51.499	0.00534559	10.7176	1.09084	0.461666	12690000000	13850000000	0	1322.31
China	2017	397523	12.893	1	0	0	90.7106	0	100	46.6554	0.0257704	10.2109	2.60995	0.45653	4544000000	11860000000	0	1289.3
China	2018	396539	12.8905	1	0	55.137	66.7808	0	100	38.2226	0.034469	10.2843	2.48076	0.50963	4891000000	12130000000	0	1289.05
China	2019	433423	12.9795	2	0	51.5106	81.571	0	100	31.2172	0.0294984	10.3345	2.707	0.56907	5351000000	14490000000	0	1297.95
China	2020	571691	13.2563	3	0	51.1457	78.8871	0	100	32.8466	0.0265406	10.3668	2.2053	0.547433	7202000000	15880000000	0	1325.63
China	2021	609962	13.3211	4	0	50.1241	91.9355	0	100	26.8331	0.0133966	10.4138	2.24313	0.567101	7952000000	17840000000	0	1332.12
China	2022	626564	13.348	5	0	50	80.6982	0	100	54.4575	0.00946846	10.414	2.25264	0.53766	8003000000	18030000000	0	1334.8
China	2023	410311	12.9247	6	0	50	72.5453	0	100	48.0321	0.00407443	10.3461	2.44515	0.549211	6083000000	14870000000	0	1292.47
China	2017	509054	13.1403	6	0	0	36.3394	0	100	37.6463	0.0351209	9.85991	3.66044	0.450046	1420000000	5199000000	0	1314.03
China	2018	509054	13.1403	6	0	0	72.6027	0	100	36.6728	0.0323115	10.0231	2.23562	0.379597	3208000000	7172000000	0	1314.03
China	2019	509054	13.1403	7	0	0	85.8006	0	100	33.3715	0.0321392	10.0235	1.67079	0.341223	3956000000	6609000000	0	1314.03
China	2020	502744	13.1278	8	0	51.1457	83.8789	0	100	43.615	-0.0222055	9.98825	1.35816	0.328285	4282000000	5815000000	0	1312.78
China	2021	536398	13.1926	9	0	50.1241	12.469	0	100	35.475	-0.0523811	9.99719	1.10587	0.329845	4751000000	5254000000	0	1319.26
China	2022	550999	13.2195	10	0	50	12.731	0	100	34.4725	-0.0449596	9.99286	0.998943	0.341951	5225000000	5220000000	0	1321.95
China	2023	413211	12.9317	11	0	50	11.9161	0	100	35.3248	-0.0296495	9.92929	0.923602	0.358577	4815000000	4448000000	0	1293.17
China	2017	115224	11.6546	3	0	0	46.4458	0	100	9.90151	0.199923	9.15626	5.08731	0.00324553	214700000	1092000000	0	1165.46
China	2018	99903.2	11.512	3	0	55.137	14.8973	0	100	21.9198	0.183108	9.27925	3.94857	0.00252035	375200000	1482000000	0	1151.2
China	2019	84357.5	11.3428	1	0	51.5106	14.3505	0	100	20.3389	0.159004	9.30477	4.36678	0.0192542	358700000	1566000000	0	1134.28
China	2020	122605	11.7167	2	0	51.1457	40.8347	0	100	25.3495	-0.0356868	9.22556	5.08105	0.0266843	232200000	1180000000	0	1171.67
China	2021	122605	11.7167	3	0	50.1241	45.2233	0	100	43.3894	0.00361717	9.22483	7.46194	0	159600000	1191000000	0	1171.67
China	2022	141685	11.8614	1	0	50	74.5893	0	100	46.1535	0.0388797	9.26259	6.01572	0.0052858	225600000	1357000000	0	1186.14
China	2023	137737	11.8331	2	0	50	79.5043	0	100	53.1057	0.0642409	9.26278	4.65731	0.00497845	304600000	1419000000	0	1183.31
China	2017	236209	12.3725	2	0	0	18.4278	0	100	56.5336	0.0892056	9.18085	1.80351	0.0640971	476800000	860000000	0	1237.25
China	2018	252063	12.4374	3	0	0	25.0949	0	100	66.756	0.33963	9.388	2.5753	0.0417015	678000000	1746000000	0	1243.74
China	2019	238528	12.3822	4	0	0	31.762	0	100	76.9784	0.0708992	9.40418	2.32266	0.127295	781000000	1814000000	0	1238.22
China	2020	235571	12.3698	1	0	0	13.4206	0	100	47.9724	0.0825428	9.41198	2.43182	0.11553	760400000	1849000000	0	1236.98
China	2021	251341	12.4346	2	0	50.1241	12.469	0	100	50.5743	0.110525	9.49909	2.40467	0.13831	932200000	2242000000	0	1243.46
China	2022	281797	12.5489	3	0	50	32.0329	0	100	73.6909	0.0908742	9.54679	2.11884	0.166768	1090000000	2310000000	0	1254.89
China	2023	259526	12.4666	4	0	50	29.123	0	100	74.3417	0.0827974	9.55691	2.29662	0.186716	1072000000	2463000000	0	1246.66
China	2017	223246	12.316	1	0	0	12.5521	0	100	53.5393	0.133594	9.54915	3.27675	0.121843	970000000	3178000000	0	1231.6
China	2018	238231	12.381	1	0	55.137	14.8973	0	100	37.9898	0.119816	9.62919	3.3363	0.100556	1156000000	3858000000	0	1238.1
China	2019	267172	12.4956	2	0	51.5106	14.3505	0	100	37.0536	0.0852509	9.89467	3.7903	0.101876	1882000000	7134000000	0	1249.57
China	2020	267172	12.4956	3	0	51.1457	13.4206	0	100	41.4211	0.0805558	9.85327	4.64933	0.0541425	1381000000	6421000000	0	1249.57
China	2021	291188	12.5817	4	0	50.1241	12.469	0	100	45.035	0.105095	9.92751	3.15036	0.0958518	2396000000	7550000000	0	1258.17
China	2022	299114	12.6086	5	0	50	12.731	0	82.8767	51.4025	0.0519983	9.91588	3.57783	0.0844917	2002000000	7164000000	0	1044.96
China	2023	346169	12.7547	6	0	50	11.9161	0	100	54.0091	0.0537669	9.88823	2.63137	0.0809598	1966000000	5173000000	0	1275.47
China	2017	115224	11.6546	11	0	0	93.7284	0	100	56.2747	0.0560228	9.38684	0.700946	0.233466	560400000	392800000	0	1165.46
China	2018	122958	11.7196	12	0	0	95.8244	0	100	55.0955	0.0513617	9.45978	0.855781	0.244767	676300000	578800000	0	1171.96
China	2019	116355	11.6644	13	0	0	97.9205	0	100	53.9163	0.0508471	9.48329	0.664557	0.233799	850800000	565400000	0	1166.44
China	2020	114913	11.6519	10	0	51.1457	93.0442	0	100	55.7586	0.0475811	9.56104	0.847123	0.284863	886300000	750800000	0	1165.19
China	2021	115989	11.6613	11	0	50.1241	91.9355	0	100	49.1232	0.0468061	9.6796	0.707625	0.244364	1305000000	923200000	0	1166.12
China	2022	115989	11.6613	12	0	50	95.1745	0	100	46.1833	0.045982	9.73504	0.745755	0.261956	1304000000	972500000	0	1166.12
China	2023	115989	11.6613	13	0	50	98.9514	0	100	52.8079	0.0464384	9.7455	0.910197	0.272367	1181000000	1075000000	0	1166.12
China	2017	100821	11.5211	4	0	0	98.6427	0	100	42.6743	0.0824324	9.46681	2.99257	0.00660997	155900000	466600000	0	1152.11
China	2018	107588	11.5861	5	0	0	98.1853	0	100	41.7741	0.0875055	9.52575	3.17763	0.00057211	148700000	472500000	0	1158.61
China	2019	101811	11.5309	6	0	0	97.7279	0	100	40.874	0.0397786	9.55466	4.89868	0.0816328	172300000	843900000	0	1153.09
China	2020	100549	11.5184	3	0	51.1457	99.1817	0	100	37.4301	0.0552284	9.56891	6.18948	0.0811412	147300000	911900000	0	1151.84
China	2021	107280	11.5832	4	0	50.1241	98.5112	0	100	43.267	0.0636416	9.62243	4.46755	0.0908665	212100000	947600000	0	1158.32
China	2022	110200	11.61	5	0	50	98.2033	0	100	37.4183	0.0627732	9.66049	4.34553	0.0906037	229200000	995900000	0	1161.01
China	2023	101490	11.5277	6	0	50	97.7598	0	84.7222	36.3791	0.0597891	9.6551	2.70022	0.096385	321200000	867300000	0	976.654
China	2017	115224	11.6546	10	0	0	46.0323	0	100	32.2209	0.0516909	10.2299	8.28413	0.00665102	307000000	2543000000	0	1165.46
China	2018	122958	11.7196	10	0	55.137	14.8973	0	100	30.6609	0.0207383	10.3341	9.04187	0.00236439	315600000	2854000000	0	1171.96
China	2019	116355	11.6644	11	0	51.5106	14.3505	0	100	37.2607	0.0149199	10.4137	3.99158	0.00081906	948700000	3787000000	0	1166.44
China	2020	114913	11.6519	12	0	51.1457	13.4206	0	100	38.5349	0.0152195	10.4696	10.3022	0	209500000	2159000000	0	1165.19
China	2021	91954	11.429	13	0	50.1241	60.2978	0	100	43.5882	0.00502795	10.5645	17.9637	0.01153	247300000	4442000000	0	1142.9
China	2022	94457	11.4559	14	0	50	56.5195	0	100	41.7641	0.00349774	10.6185	12.7233	0.0236559	354300000	4508000000	0	1145.59
China	2023	86991.8	11.3736	1	0	50	53.5748	0	100	39.6639	0.00184839	10.6216	15.844	0.0238397	316000000	5006000000	0	1137.36
China	2017	331269	12.7107	8	0	0	48.103	0	100	0.99924	0.0174837	10.1969	2.07371	0.414297	6894000000	14300000000	0	1271.07
China	2018	430352	12.9724	9	0	0	43.5204	0	100	8.31682	0.0171439	10.3836	1.71054	0.433961	12960000000	22160000000	0	1297.24
China	2019	465421	13.0507	7	0	55.137	50	0	100	15.9597	0.0207209	10.5257	1.55016	0.3683	20020000000	31030000000	0	1305.07
China	2020	502744	13.1278	8	0	51.5106	53.4743	0	100	17.7567	0.0230199	10.6646	1.44915	0.330399	28870000000	41830000000	0	1312.78
China	2021	536398	13.1926	9	0	51.1457	40.8347	1	100	33.6139	0.0276177	10.7665	1.38408	0.28609	36770000000	50900000000	0	1319.26
China	2022	566742	13.2477	10	0	50.1241	45.2233	1	100	45.1832	0.0177757	10.7669	1.3218	0.304175	38000000000	50230000000	0	1324.77
China	2023	471206	13.0631	11	0	50	42.4025	1	100	38.8343	-0.0706364	10.6378	1.07237	0.250137	34110000000	36570000000	0	1306.31
China	2017	122425	11.7153	8	0	0	48.1866	0	100	24.766	0.135127	8.95109	2.78349	0.0137067	228500000	635900000	0	1171.53
China	2018	153697	11.9427	9	0	0	42.9749	0	100	42.4202	0.136867	9.05304	2.66368	0.0503993	303300000	808000000	0	1194.27
China	2019	145444	11.8875	10	0	0	37.7631	0	100	60.0744	0.174514	9.13643	2.2432	0.0601221	423800000	950600000	0	1188.76
China	2020	179551	12.0982	7	0	51.1457	55.5646	0	100	12.2034	0.212265	9.26181	2.71705	0.0576633	462100000	1255000000	0	1209.82
China	2021	191571	12.163	8	0	50.1241	45.2233	0	100	13.7821	0.223747	9.41188	3.19604	0.0904298	531400000	1698000000	0	1216.3
China	2022	196785	12.1899	9	0	50	42.4025	0	100	49.113	0.19804	9.54957	3.71909	0.0821457	594300000	2210000000	0	1218.99
China	2023	181233	12.1075	10	0	50	39.1325	0	100	59.2739	0.173656	9.57676	4.01478	0.0670181	552500000	2218000000	0	1210.75
China	2017	1.16664e+06	13.9696	7	1	0	60.6481	0	100	77.396	0.0114342	10.4705	2.19697	0.33677	5969000000	13110000000	100	1396.96
China	2018	1.43707e+06	14.1781	7	1	0	50	0	100	57.3662	0.0340835	10.5951	2.00619	0.402249	7644000000	15340000000	100	1417.81
China	2019	1.4399e+06	14.1801	8	1	51.5106	37.9154	0	100	53.7768	0.0102827	10.6456	1.60205	0.388528	9051000000	14500000000	100	1418.01
China	2020	1.48668e+06	14.2121	9	1	51.1457	61.6203	0	100	54.7922	-0.001478	10.6893	1.33262	0.400072	11260000000	15000000000	100	1421.21
China	2021	1532567	14.2424	10	1	50.1241	60.2978	0	100	74.2884	0.0118437	10.813	1.22891	0.396737	16090000000	19770000000	100	1424.24
China	2022	1.76883e+06	14.3858	11	1	50	60.6263	1	100	74.5664	0.0706616	10.8505	1.55994	0.330679	16270000000	25380000000	100	1438.58
China	2023	1.76883e+06	14.3858	12	1	50	31.6492	1	58.8235	75.5455	-0.00398984	10.7852	1.66022	0.355781	12420000000	20620000000	58.8235	846.225
China	2017	172836	12.0601	8	0	0	56.8988	0	100	24.6046	0.0477392	8.90811	0.997367	0.291205	381500000	380500000	0	1206.01
China	2018	184437	12.1251	7	0	0	61.1663	0	100	24.37	0.045374	8.94186	1.17754	0.251016	374600000	441100000	0	1212.51
China	2019	172369	12.0574	8	0	0	65.4338	0	100	24.1354	0.0647671	8.9225	1.39561	0.16276	320500000	447300000	0	1205.74
China	2020	172369	12.0574	7	0	51.1457	48.4452	0	100	24.9958	0.0901719	8.9717	1.54514	0.149321	367900000	568500000	0	1205.74
China	2021	183908	12.1222	8	0	50.1241	53.4119	0	100	23.4089	0.116531	9.06018	1.69773	0.13873	443900000	753600000	0	1212.22
China	2022	188914	12.1491	1	0	50	80.6982	0	100	26.2914	0.115548	9.15348	1.52986	0.203835	595000000	910200000	0	1214.9
China	2023	173984	12.0667	2	0	50	53.5748	0	100	23.253	0.0939327	9.24111	1.29114	0.310202	873800000	1128000000	0	1206.67
China	2017	201642	12.2142	5	1	0	56.2622	0	100	20.4506	0.0176703	9.32959	0.772865	0.433229	856500000	662000000	100	1221.42
China	2018	225438	12.3258	5	1	55.137	63.5274	0	100	21.2506	0.0190712	9.41202	0.715568	0.404422	1060000000	758800000	100	1232.58
China	2019	225438	12.3258	6	1	51.5106	63.7462	0	100	21.7146	0.111612	9.40795	0.558695	0.300299	911100000	509000000	100	1232.58
China	2020	222644	12.3133	7	1	51.1457	57.6923	0	100	18.8944	-0.00225517	9.39051	0.574596	0.285367	973500000	559400000	100	1231.33
China	2021	237548	12.3781	8	1	50.1241	56.4516	0	100	16.314	-0.194082	9.31069	0.674613	0.317963	1097000000	739800000	100	1237.81
China	2022	239291	12.3854	1	1	50	80.6982	0	100	19.1812	-0.157864	9.19619	0.688121	0.299219	976100000	671700000	100	1238.54
China	2023	209070	12.2504	2	1	50	85.1287	0	100	23.9428	-0.235322	8.9335	0.574949	0.464489	624500000	359100000	100	1225.04
China	2017	155552	11.9547	2	0	0	48.8931	0	100	34.285	0.0462461	9.77923	0.36657	0.301115	1319000000	483500000	0	1195.47
China	2018	165993	12.0197	2	0	55.137	55.3082	0	100	16.387	0.0471166	9.85278	0.340085	0.317696	1924000000	654500000	0	1201.97
China	2019	157079	11.9645	3	0	51.5106	60.7251	0	100	23.8606	0.0403087	9.84581	0.34108	0.311171	1769000000	603500000	0	1196.45
China	2020	100549	11.5184	4	0	51.1457	55.5646	0	100	25.0522	0.033149	9.93806	0.438127	0.365826	1778000000	779200000	0	1151.84
China	2021	107280	11.5832	5	0	50.1241	45.2233	0	100	30.1859	0.0457842	9.96478	0.481998	0.336033	1685000000	812100000	0	1158.32
China	2022	159485	11.9797	6	0	50	42.4025	0	100	30.7027	0.0362495	10.0609	0.846568	0.386033	2291000000	1939000000	0	1197.97
China	2023	159485	11.9797	1	0	50	53.5748	0	100	32.9763	0.0134302	10.0616	0.814215	0.411973	2077000000	1691000000	0	1197.97
China	2017	182918	12.1168	4	0	0	12.5521	0	100	33.3484	0.0550174	9.72787	1.7738	0.0333321	1324000000	2348000000	0	1211.68
China	2018	196349	12.1876	4	0	55.137	14.8973	0	100	36.7863	0.0657236	9.81638	1.68099	0.0894049	1901000000	3195000000	0	1218.77
China	2019	196349	12.1876	5	0	51.5106	14.3505	0	100	32.7888	0.0643807	9.84934	1.64111	0.108549	2339000000	3839000000	0	1218.77
China	2020	371531	12.8254	6	0	51.1457	13.4206	0	100	34.6176	0.0595264	9.89528	1.5118	0.139594	2999000000	4534000000	0	1282.54
China	2021	371531	12.8254	7	0	50.1241	12.469	0	100	34.8041	0.0543011	9.9501	1.51542	0.104973	3582000000	5428000000	0	1282.54
China	2022	371531	12.8254	8	0	50	12.731	0	100	32.3836	0.0608649	10.0196	1.53288	0.109746	4476000000	6861000000	0	1282.54
China	2023	344778	12.7507	9	0	50	11.9161	0	100	34.3569	0.0532566	10.0309	1.52187	0.120321	4831000000	7353000000	0	1275.07
China	2017	554142	13.2252	3	0	0	33.9431	0	100	21.9472	0.00336564	10.2271	1.57683	0.396942	9994000000	15760000000	0	1322.52
China	2018	554142	13.2252	4	0	0	31.6877	0	100	30.4236	0.00423298	10.4344	1.39983	0.392989	18110000000	25350000000	0	1322.52
China	2019	554142	13.2252	5	0	0	29.4324	0	100	38.9	0.0112099	10.535	1.21002	0.343685	25470000000	30820000000	0	1322.52
China	2020	847482	13.65	2	0	51.1457	35.9247	0	100	14.2931	0.0175675	10.6205	1.16643	0.361941	31090000000	36260000000	0	1365
China	2021	1.05747e+06	13.8714	3	0	50.1241	34.1811	0	100	19.8026	0.024019	10.7408	1.18413	0.371501	38800000000	45950000000	0	1387.14
China	2022	1.24368e+06	14.0336	4	0	50	32.0329	0	100	32.2461	-0.00909107	10.7629	1.05934	0.337964	44680000000	47330000000	0	1403.36
China	2023	1.14539e+06	13.9513	5	0	50	29.123	0	100	38.3999	-0.0285458	10.6481	0.987867	0.317655	36070000000	35630000000	0	1395.13
China	2017	208843	12.2493	9	0	0	89.8065	0	100	45.2093	0.118685	9.31851	2.02508	0.13682	832800000	1686000000	0	1224.93
China	2018	222861	12.3143	9	0	55.137	83.7329	0	100	48.7924	0.124047	9.39044	2.09287	0.108943	939500000	1966000000	0	1231.43
China	2019	232710	12.3575	10	0	51.5106	81.571	0	100	48.1865	0.136072	9.44639	1.76563	0.113867	1076000000	1900000000	0	1235.76
China	2020	237008	12.3758	11	1	51.1457	89.7709	0	100	37.2078	0.14382	9.48899	1.63588	0.107013	1206000000	1973000000	100	1237.59
China	2021	252874	12.4406	12	1	50.1241	89.268	0	100	40.5399	0.127437	9.56926	1.69753	0.105451	1323000000	2246000000	100	1244.07
China	2022	259757	12.4675	13	1	50	91.4784	0	100	42.2757	0.0913566	9.62839	1.67141	0.102146	1459000000	2438000000	100	1246.75
China	2023	239228	12.3852	14	1	50	90.6578	0	100	52.4937	0.0870488	9.65537	1.73034	0.115878	1472000000	2547000000	100	1238.52
China	2017	86418	11.3669	22	0	0	12.8468	0	100	37.2187	0.0981559	9.1165	1.51396	0.294783	692200000	1048000000	0	1136.69
China	2018	115273	11.6551	23	0	0	12.4216	0	100	49.4551	0.108136	9.43907	1.56136	0.225398	1563000000	2440000000	0	1165.51
China	2019	123627	11.725	24	0	0	11.9965	0	100	61.6915	0.0299602	9.57092	1.49109	0.181965	2287000000	3411000000	0	1172.5
China	2020	122095	11.7126	21	0	51.1457	13.4206	0	100	25.5277	0.0347362	9.62576	1.46459	0.182727	2644000000	3872000000	0	1171.26
China	2021	130268	11.7774	22	0	50.1241	12.469	0	100	31.076	0.0445572	9.76888	1.58303	0.199867	3464000000	5484000000	0	1177.73
China	2022	157428	11.9667	23	0	50	12.731	1	100	60.1044	0.048028	9.8618	1.5268	0.210777	4512000000	6888000000	0	1196.67
China	2023	144986	11.8844	24	0	50	11.9161	1	100	56.6396	0.0471343	9.7743	2.0157	0.258687	2703000000	5449000000	0	1188.44
China	2017	100821	11.5211	3	0	0	55.1175	0	100	40.8373	0.0448993	8.90564	1.79398	0.2588	295300000	529700000	0	1152.11
China	2018	153697	11.9427	4	0	0	65.2841	0	100	43.8642	0.0452722	9.12006	2.11658	0.223631	479300000	1014000000	0	1194.27
China	2019	145444	11.8875	5	0	0	75.4507	0	100	46.8912	0.0311673	9.10577	2.29167	0.169842	401700000	920600000	0	1188.76
China	2020	143641	11.8751	2	0	51.1457	48.4452	0	100	39.3266	0.0539067	9.14007	2.2943	0.156331	454400000	1043000000	0	1187.51
China	2021	153257	11.9399	3	0	50.1241	45.2233	0	100	38.0563	0.0522456	9.22981	2.09389	0.213147	619800000	1298000000	0	1193.99
China	2022	188914	12.1491	4	0	50	74.5893	0	100	44.8771	0.0599396	9.33959	2.01913	0.253754	777500000	1570000000	0	1214.9
China	2023	173984	12.0667	5	0	50	72.5453	0	100	47.1429	0.0580617	9.38645	1.71101	0.272102	973600000	1666000000	0	1206.67
China	2017	282299	12.5507	2	0	0	71.4721	0	100	31.1773	0.0873712	8.95623	1.38892	0.0922602	494200000	686500000	0	1255.07
China	2018	373484	12.8306	3	0	0	68.7798	0	100	27.0776	0.0914317	9.12003	1.7946	0.0906781	542300000	973200000	0	1283.06
China	2019	353429	12.7754	4	0	0	66.0875	0	100	22.9779	0.0617069	9.20632	1.49637	0.123448	774400000	1159000000	0	1277.54
China	2020	395013	12.8867	1	0	51.1457	73.9771	0	100	39.2033	0.0620285	9.24541	1.32327	0.104918	841300000	1113000000	0	1288.67
China	2021	421456	12.9515	2	0	50.1241	71.7742	0	100	22.537	0.0417963	9.25667	1.50019	0.0932735	789200000	1184000000	0	1295.15
China	2022	432928	12.9783	3	0	50	68.7372	0	100	32.5791	0.0651776	9.24861	1.71123	0.0766467	711500000	1217000000	0	1297.83
China	2023	442208	12.9995	4	0	50	66.0153	0	100	22.1904	-0.0305997	9.2253	1.33959	0.143116	827900000	1109000000	0	1299.95
China	2017	233329	12.3602	4	0	0	83.7642	0	100	50.6973	0.0944632	9.29045	1.34207	0.0626644	545400000	732000000	0	1236.02
China	2018	368873	12.8182	4	0	0	76.3699	0	100	20.1955	0.0891833	9.39606	1.24329	0.0595463	846000000	1052000000	0	1281.82
China	2019	296706	12.6005	5	0	51.5106	92.4471	0	100	26.6222	0.0861858	9.41869	1.35778	0.0505007	918700000	1247000000	0	1260.05
China	2020	366284	12.8112	1	0	51.1457	82.1604	0	100	29.7699	0.107804	9.48773	1.56594	0.0162973	991000000	1552000000	0	1281.12
China	2021	366284	12.8112	2	0	50.1241	81.3275	0	100	31.1773	0.0745202	9.52804	1.49754	0.0139879	1118000000	1674000000	0	1281.12
China	2022	464413	13.0485	3	0	50	62.9877	0	100	46.9381	0.0893983	9.58699	1.59537	0.0267828	1251000000	1996000000	0	1304.85
China	2023	378414	12.8438	4	0	50	62.8217	0	100	52.8287	0.0966622	9.59466	1.38233	0.0394658	1257000000	1738000000	0	1284.38
China	2017	158433	11.9731	4	0	0	37.313	0	100	7.13646	0.00615557	9.49558	1.30202	0.459654	1376000000	1792000000	0	1197.31
China	2018	169067	12.0381	3	0	0	45.1673	0	100	10.1301	-0.00170039	9.46802	1.15486	0.420089	1477000000	1706000000	0	1203.81
China	2019	159988	11.9829	4	0	0	53.0215	0	100	13.1237	0.0509421	9.28444	1.51193	0.402144	501400000	758100000	0	1198.29
China	2020	186733	12.1374	3	0	51.1457	35.9247	0	100	6.35344	0.0181404	9.37481	1.42917	0.272607	594500000	849700000	0	1213.74
China	2021	550999	13.2195	4	0	50.1241	34.1811	0	100	6.13667	0.0250672	9.39731	0.9659	0.235834	912300000	881200000	0	1321.95
China	2022	550999	13.2195	1	0	50	32.0329	0	100	5.49785	0.0273876	9.4215	1.26638	0.219362	725000000	918200000	0	1321.95
China	2023	391463	12.8776	2	0	50	62.8217	0	100	16.5451	0.0328954	9.41211	1.44937	0.18365	785100000	1138000000	0	1287.77
China	2017	953205	13.7676	4	0	0	12.5521	0	100	74.8897	0.0520795	10.5662	1.73046	0.254674	17970000000	31100000000	0	1376.76
China	2018	1217366	14.0122	4	0	55.137	14.8973	1	100	20.419	0.0519123	10.7171	1.73036	0.40099	25880000000	44770000000	0	1401.22
China	2019	1217366	14.0122	1	0	51.5106	14.3505	1	100	34.3058	0.0510351	10.7895	1.53677	0.414981	33540000000	51550000000	0	1401.22
China	2020	1.52834e+06	14.2397	2	0	51.1457	13.4206	1	100	46.205	0.0362101	10.9483	1.61884	0.322782	42380000000	68600000000	0	1423.97
China	2021	1.80996e+06	14.4088	3	0	50.1241	12.469	1	100	57.2975	0.0249226	11.0542	1.53907	0.308782	57310000000	88200000000	0	1440.88
China	2022	2.65896e+06	14.7934	4	0	50	12.731	1	100	71.0502	0.0190566	11.1297	1.52556	0.305926	67390000000	102800000000	0	1479.35
China	2023	2.41134e+06	14.6957	5	0	50	39.1325	1	100	67.3969	0.010442	11.109	1.54558	0.331324	61460000000	94990000000	0	1469.57
China	2017	67694.1	11.1227	6	1	0	98.3748	0	100	32.1938	0.177899	8.82595	14.7971	0	30973834	458300000	100	1112.28
China	2018	76848.6	11.2496	7	1	0	99.1284	0	100	30.6052	0.16286	8.90428	9.72655	0	57980602	564000000	100	1124.96
China	2019	72722	11.1944	8	1	0	97.8723	0	100	29.0166	0.20654	8.97514	6.63776	0	104800000	695600000	100	1119.44
China	2020	79002.6	11.2772	5	1	51.1457	97.8723	0	100	32.9321	0.195915	9.03713	8.18585	0	99755315	816600000	100	1127.72
China	2021	84291.2	11.342	6	1	50.1241	99.3797	0	100	32.6279	0.209304	9.18709	3.91949	0.0469277	293700000	1151000000	100	1134.2
China	2022	86585.5	11.3689	7	1	50	98.9733	0	100	32.2877	0.134791	9.25918	3.09302	0.0887697	348700000	1079000000	100	1136.89
China	2023	79742.5	11.2866	8	1	50	99.5234	0	100	27.7502	0.0949535	9.32985	3.75971	0.0763225	311500000	1171000000	100	1128.66
China	2017	374478	12.8333	7	1	0	12.8468	0	100	23.4885	0.11854	9.00253	0.938515	0.242926	369900000	347200000	100	1283.33
China	2018	399613	12.8983	8	1	0	12.4216	0	100	32.3683	0.160706	9.12955	2.30283	0.119239	243900000	561600000	100	1289.83
China	2019	378154	12.8431	9	1	0	11.9965	0	100	41.248	0.0748196	9.15281	1.54221	0.15236	348500000	537500000	100	1284.31
China	2020	387831	12.8683	6	1	51.1457	13.4206	0	100	13.2166	0.0837896	9.20126	1.22093	0.174624	414200000	505700000	100	1286.83
China	2021	413793	12.9331	7	1	50.1241	12.469	0	100	20.9523	0.0820502	9.25127	1.64686	0.143375	326300000	537300000	100	1293.31
China	2022	456542	13.0314	8	1	50	12.731	0	100	41.6172	0.0203521	9.2822	1.55766	0.18692	362400000	564500000	100	1303.14
China	2023	420460	12.9491	9	1	50	11.9161	0	100	35.9275	0.0102923	9.25975	1.6777	0.17354	318900000	535000000	100	1294.91
China	2017	227279	12.3339	1	0	0	51.5035	0	100	32.788	0.0378513	8.77542	2.30852	0.281605	191100000	441100000	0	1233.39
China	2018	302937	12.6213	7	0	0	59.8631	0	100	31.7786	0.0218917	8.85335	2.01626	0.276914	244300000	492600000	0	1262.13
China	2019	305665	12.6303	1	0	0	68.2228	0	100	30.7691	0.0208332	8.72657	1.53276	0.282968	200700000	307600000	0	1263.03
China	2020	225373	12.3255	7	0	51.1457	48.4452	0	100	34.1929	-0.0130545	8.70893	1.56984	0.30086	160300000	251600000	0	1232.55
China	2021	278774	12.5382	1	0	50.1241	45.2233	0	100	35.0407	0.477515	9.0115	2.09611	0.0722829	316400000	663200000	0	1253.82
China	2022	343194	12.7461	2	0	50	56.5195	0	100	26.0869	0.424793	9.21145	2.37401	0.0456104	396900000	942200000	0	1274.61
China	2023	370440	12.8224	3	0	50	72.5453	0	100	33.8126	0.432586	9.33033	2.95376	0.021442	430400000	1271000000	0	1282.24
China	2017	86418	11.3669	6	0	0	92.6746	0	100	35.6476	0.114087	8.76925	24.0852	0	16371257	394300000	0	1136.69
China	2018	92218.3	11.4319	7	0	0	92.1203	0	100	38.191	0.122026	8.84801	12.2285	0	38373089	469200000	0	1143.19
China	2019	94538.6	11.4568	8	0	0	93.0442	0	100	40.7344	0.117701	8.86065	6.36322	0.00319916	64071692	407700000	0	1145.68
China	2020	93366.7	11.4443	5	0	51.1457	93.0442	0	100	34.0686	0.0938974	8.87536	8.61408	0.00469162	47779953	411600000	0	1144.43
China	2021	99616.9	11.5091	6	0	50.1241	91.9355	0	100	32.7222	0.0680716	8.9174	7.00796	0.00422691	48272107	338300000	0	1150.91
China	2022	102328	11.5359	7	0	50	98.9733	0	100	41.1486	0.0755384	8.95754	7.07084	0.00060058	51157634	361700000	0	1153.59
China	2023	107290	11.5833	8	0	50	98.9514	0	100	39.7378	0.0392465	8.9304	6.91641	0	41876591	289600000	0	1158.33
China	2017	756309	13.5362	5	0	0	64.9896	0	100	33.3434	0.0734897	9.1134	1.14809	0.147017	362500000	416200000	0	1353.62
China	2018	756309	13.5362	5	0	0	91.7808	0	100	30.3639	0.0585946	9.28774	1.03708	0.236874	691300000	716900000	0	1353.62
China	2019	756309	13.5362	6	0	51.5106	88.0665	0	100	33.6986	0.0671464	9.37633	0.872621	0.339524	967800000	844500000	0	1353.62
China	2020	978195	13.7935	1	0	51.1457	70.6219	0	100	38.0132	-0.0404691	9.43417	1.08874	0.370339	1147000000	1248000000	0	1379.35
China	2021	956910	13.7715	2	0	50.1241	66.129	0	100	34.609	0.0341159	9.44911	0.961816	0.341414	1235000000	1188000000	0	1377.15
China	2022	956910	13.7715	3	0	50	65.9138	0	100	37.1271	0.00854006	9.47419	0.837151	0.319546	1112000000	930700000	0	1377.15
China	2023	956910	13.7715	1	0	50	82.0782	0	100	28.1161	-0.0254095	9.4233	0.719728	0.298345	1108000000	797300000	0	1377.15
China	2017	50410.5	10.8279	1	0	0	58.1873	0	100	24.4149	0.0774448	8.80843	3.85177	0.0645837	83704007	322400000	0	1082.8
China	2018	53794	10.8929	7	0	0	54.7901	0	100	28.7822	0.0576274	8.90326	3.01078	0.0971135	140000000	421600000	0	1089.29
China	2019	50905.4	10.8377	1	0	0	51.3929	0	100	33.1494	0.0637614	8.92055	3.31254	0.114759	149500000	495200000	0	1083.77
China	2020	50274.4	10.8253	7	0	0	61.6203	0	100	19.9849	0.0660685	8.9634	2.72164	0.154345	232500000	632700000	0	1082.53
China	2021	53639.8	10.8901	1	0	50.1241	60.2978	0	100	22.2267	0.11429	9.06781	2.61907	0.150807	309500000	810500000	0	1089.01
China	2022	62971.3	11.0504	2	0	50	50.462	0	100	33.3469	0.206451	9.26125	3.34575	0.162051	415500000	1390000000	0	1105.04
China	2023	57994.5	10.9681	1	0	50	53.5748	0	100	30.8357	0.19616	9.34683	3.52397	0.166562	504200000	1777000000	0	1096.81
China	2017	187239	12.1401	15	0	0	70.1653	0	100	47.4109	0.0755109	9.25286	2.81871	0.0649141	492200000	1387000000	0	1214.01
China	2018	215176	12.2792	15	0	55.137	78.9384	0	100	22.2071	0.0500556	9.33755	2.3323	0.097479	776800000	1812000000	0	1227.92
China	2019	218166	12.293	16	0	51.5106	74.6224	0	100	32.3069	0.0529056	9.36697	2.06251	0.123688	970500000	2002000000	0	1229.3
China	2020	229826	12.3451	1	0	51.1457	70.6219	0	100	46.7601	0.0351846	9.38349	2.05151	0.140169	1021000000	2094000000	0	1234.51
China	2021	245211	12.4099	2	0	50.1241	71.7742	0	100	44.4023	0.0305695	9.4615	1.86112	0.186962	1345000000	2503000000	0	1240.99
China	2022	253459	12.443	3	0	50	42.4025	0	100	43.9566	0.0189408	9.52077	1.84636	0.228918	1541000000	2845000000	0	1244.3
China	2023	224729	12.3226	1	0	50	39.1325	0	100	40.8708	0.0189361	9.50819	1.79864	0.237917	1535000000	2761000000	0	1232.27
China	2017	216045	12.2832	10	1	0	92.0967	0	100	39.4662	0.177251	8.46953	2.77025	0	69496794	192500000	100	1228.32
China	2018	290488	12.5793	10	1	0	83.7329	0	100	1.86061	0.182573	8.76879	3.85619	0.0651081	90647542	349600000	100	1257.93
China	2019	274889	12.5241	11	1	51.5106	85.8006	0	100	4.67843	0.21202	8.82064	3.89817	0.0158556	114100000	444700000	100	1252.41
China	2020	193915	12.1752	1	1	51.1457	89.7709	0	100	37.9806	0.240413	8.89644	6.40604	0.0183693	89931898	576100000	100	1217.52
China	2021	206897	12.24	2	1	50.1241	91.9355	0	100	40.5724	0.197668	8.99876	6.93162	0.00781771	111000000	769600000	100	1224
China	2022	212528	12.2668	3	1	50	99.538	0	100	25.0405	0.0794069	8.93916	6.45697	0.012907	95937076	619500000	100	1226.68
China	2023	231978	12.3544	4	1	50	98.9514	0	100	32.8877	-0.0556883	8.86604	5.70011	0.0109285	92369791	526500000	100	1235.44
China	2017	273657	12.5196	1	1	0	67.0786	0	100	32.8775	0.0350354	10.322	1.63124	0.354492	12280000000	20040000000	100	1251.96
China	2018	307394	12.6359	1	1	55.137	83.7329	0	100	43.7205	0.0360281	10.4694	1.46894	0.371436	18860000000	27710000000	100	1263.59
China	2019	319977	12.676	2	1	51.5106	74.6224	0	100	40.4797	0.0394614	10.5202	1.37412	0.318416	22440000000	30830000000	100	1267.6
China	2020	316010	12.6635	3	1	51.1457	70.6219	0	100	45.1745	0.0397525	10.5631	1.32072	0.27514	25510000000	33690000000	100	1266.35
China	2021	398467	12.8954	4	1	50.1241	68.7345	0	100	37.4769	0.0286224	10.6457	1.41994	0.281364	28790000000	40880000000	100	1289.54
China	2022	409313	12.9222	5	1	50	68.7372	0	100	31.2049	-0.0172096	10.6636	1.24329	0.215476	33530000000	41680000000	100	1292.22
China	2023	623441	13.343	1	1	50	31.6492	0	100	34.4015	-0.0679778	10.5587	1.10971	0.178791	29640000000	32890000000	100	1334.3
China	2017	172836	12.0601	8	0	0	26.8566	0	100	17.0667	0.090954	9.23424	2.78645	0.0101098	421200000	1174000000	0	1206.01
China	2018	227472	12.3348	9	0	0	15.9241	0	100	22.2144	0.0783811	9.29017	2.90263	0.00829833	474900000	1379000000	0	1233.48
China	2019	239983	12.3883	10	0	0	4.99154	0	100	27.3621	0.0600048	9.2911	2.44738	0.00188472	555700000	1360000000	0	1238.83
China	2020	262863	12.4794	7	0	51.1457	48.4452	0	100	14.5099	0.0639493	9.30918	2.31665	0.0182092	601800000	1394000000	0	1247.94
China	2021	280460	12.5442	8	0	50.1241	12.469	0	100	15.8672	0.0567975	9.38159	2.35061	0.0525375	712900000	1676000000	0	1254.42
China	2022	288094	12.571	9	0	50	12.731	0	100	16.8406	0.0597754	9.42838	2.40131	0.0448855	775000000	1861000000	0	1257.1
China	2023	337818	12.7303	10	0	50	11.9161	0	100	31.3444	0.0590413	9.46634	2.22372	0.0960229	913400000	2031000000	0	1273.03
China	2017	151231	11.9266	2	0	0	60.703	0	100	30.2696	0.0716067	8.94073	4.27868	0.00998126	121800000	521200000	0	1192.66
China	2018	199806	12.2051	2	0	55.137	61.1301	0	100	21.7605	0.0661691	9.01838	3.58565	0.0474735	174200000	624600000	0	1220.51
China	2019	189077	12.1499	3	0	51.5106	60.7251	0	100	15.1966	0.0637833	9.1725	5.37281	0.00265476	188500000	1013000000	0	1214.99
China	2020	201097	12.2115	4	0	51.1457	61.6203	0	100	26.4187	0.0440194	9.19498	4.29959	0.00573809	222100000	954800000	0	1221.15
China	2021	214559	12.2763	5	0	50.1241	60.2978	0	100	26.3412	0.00102972	9.21043	4.61249	0.00249209	213500000	984800000	0	1227.63
China	2022	220400	12.3032	6	0	50	62.9877	0	100	28.0732	-0.0391912	9.2184	4.19034	0.0134124	241900000	1014000000	0	1230.32
China	2023	340718	12.7388	7	0	50	53.5748	0	100	29.8884	-0.0738599	9.1432	4.35581	0.0108314	194100000	845400000	0	1273.88
China	2017	175717	12.0766	2	0	0	53.1035	0	100	19.3168	0.0267236	9.20779	1.18881	0.174655	477500000	567700000	0	1207.66
China	2018	221017	12.306	3	0	0	50.4242	0	100	18.4652	0.016887	9.27111	1.18964	0.233485	573300000	682000000	0	1230.6
China	2019	234674	12.3659	4	0	0	47.7448	0	100	17.6136	0.0117199	9.30784	0.946655	0.272122	736600000	697300000	0	1236.6
China	2020	236720	12.3746	1	0	51.1457	55.5646	0	100	21.4631	0.00248577	9.36564	0.83572	0.338662	1042000000	870600000	0	1237.46
China	2021	258697	12.4634	2	0	50.1241	53.4119	0	100	17.0702	0.0207827	9.51238	1.2284	0.318215	1107000000	1360000000	0	1246.34
China	2022	297225	12.6022	3	0	50	50.462	0	100	19.074	0.0399933	9.63007	0.891514	0.349539	1615000000	1440000000	0	1260.22
China	2023	260975	12.4722	4	0	50	47.6168	0	100	17.9565	0.0169131	9.71314	0.955293	0.336561	1993000000	1904000000	0	1247.22
China	2017	99236.6	11.5053	2	1	0	13.1034	0	100	45.1362	0.156537	8.83091	1.09988	0.294355	214900000	236400000	100	1150.53
China	2018	115273	11.6551	1	1	0	12.6276	0	100	48.6484	0.117135	9.00857	1.46532	0.308184	328700000	481700000	100	1165.51
China	2019	171624	12.0531	2	1	0	13.4206	0	100	52.1606	0.144805	9.02795	1.33046	0.312397	348100000	463100000	100	1205.31
China	2020	183860	12.1219	1	1	51.1457	13.4206	0	100	48.7395	0.0315416	9.10795	1.15168	0.357119	424100000	488400000	100	1212.19
China	2021	306513	12.633	2	1	50.1241	12.469	0	100	33.443	-0.0213409	9.11955	1.49326	0.276742	433200000	646900000	100	1263.3
China	2022	362085	12.7996	1	1	50	98.2033	0	100	50.6883	0.0213012	9.03858	2.30051	0.138926	165400000	380400000	100	1279.96
China	2023	333469	12.7173	2	1	50	97.7598	0	100	54.6984	-0.0952936	8.9592	2.37389	0.135217	154100000	365700000	100	1271.73
China	2017	89298.6	11.3997	4	0	0	80.3573	0	100	47.3995	0.0972214	9.08838	2.14842	0.240929	440500000	946400000	0	1139.97
China	2018	72237.7	11.1877	3	0	0	75.6186	0	100	57.4996	0.0934596	9.18797	1.82843	0.238255	657800000	1203000000	0	1118.77
China	2019	67511.3	11.1201	4	0	0	70.8798	0	100	67.5998	0.0860051	9.28938	1.94482	0.274036	810100000	1576000000	0	1112.01
China	2020	67511.3	11.1201	3	0	51.1457	87.3977	0	100	31.5537	0.0815298	9.33717	2.04236	0.220935	861900000	1760000000	0	1112.01
China	2021	91954	11.429	4	0	50.1241	77.4194	0	100	57.2124	0.0891621	9.46914	1.9072	0.187358	1282000000	2445000000	0	1142.9
China	2022	118071	11.679	5	0	50	74.5893	0	100	55.1105	0.0920126	9.62824	2.26328	0.174871	1575000000	3565000000	0	1167.9
China	2023	137737	11.8331	1	0	50	72.5453	0	100	65.9216	0.0986444	9.66417	2.07353	0.160596	1833000000	3800000000	0	1183.31
China	2017	1.93e+06	14.473	4	1	0	12.5521	0	100	62.4619	-0.0100988	9.86407	0.785554	0.502916	2140000000	1681000000	100	1447.3
China	2018	1367905	14.1288	4	0	55.137	14.8973	0	100	27.8995	0.0336387	9.73723	0.875092	0.456395	1803000000	1578000000	0	1412.88
China	2019	1.38172e+06	14.1388	5	0	51.5106	14.3505	0	100	33.3029	0.0340025	9.72037	0.862689	0.437553	1760000000	1518000000	0	1413.88
China	2020	962395	13.7772	6	0	51.1457	13.4206	0	100	35.5858	0.0234254	9.73499	0.78064	0.418848	2229000000	1740000000	0	1377.72
China	2021	1.05477e+06	13.8688	7	0	50.1241	12.469	0	100	32.7813	0.00093771	9.78408	1.01449	0.374995	2320000000	2353000000	0	1386.88
China	2022	1.05477e+06	13.8688	8	0	50	12.731	0	100	62.9019	0.0383428	9.83642	1.46062	0.27888	2057000000	3004000000	0	1386.88
China	2023	835122	13.6353	9	0	50	11.9161	0	80.9524	65.3006	0.0458414	9.82436	1.53169	0.303753	1843000000	2822000000	0	1103.81
China	2017	72015	11.1846	2	0	0	45.3388	0	100	12.7294	0.0560534	9.04366	1.73311	0.061616	263400000	456500000	0	1118.46
China	2018	89144.4	11.398	3	0	0	42.2629	0	100	11.2085	0.0641901	9.15824	1.3243	0.117913	415900000	550700000	0	1139.8
China	2019	110537	11.6131	4	0	0	39.187	0	100	9.6877	0.0393631	9.25761	1.26219	0.330283	642900000	811400000	0	1161.31
China	2020	165187	12.0148	1	0	51.1457	48.4452	0	100	14.6627	0.0205643	9.36262	1.18802	0.216916	583000000	692600000	0	1201.48
China	2021	176245	12.0796	2	0	50.1241	45.2233	0	100	11.6243	0.0463987	9.47118	1.21572	0.228857	768300000	934000000	0	1207.96
China	2022	201508	12.2136	3	0	50	42.4025	0	100	12.1812	0.0697324	9.67383	1.4009	0.219929	1287000000	1803000000	0	1221.36
China	2023	231978	12.3544	4	0	50	39.1325	0	100	9.40762	0.0335583	9.65229	1.21471	0.239091	1182000000	1436000000	0	1235.44
China	2017	93619.5	11.447	4	0	0	6.81288	0	100	14.02	0.104218	9.0254	7.72955	0.041987	86389875	667800000	0	1144.7
China	2018	161382	11.9915	4	0	55.137	66.7808	0	100	33.8772	0.115319	9.14914	5.20553	0.0712363	165900000	863700000	0	1199.15
China	2019	181805	12.1107	5	0	51.5106	60.7251	0	100	36.8298	0.131009	9.23368	4.2124	0.126852	266900000	1124000000	0	1211.07
China	2020	179551	12.0982	6	0	51.1457	13.4206	0	100	28.4276	0.0664837	9.21357	6.0584	0.052812	161000000	975200000	0	1209.82
China	2021	191571	12.163	7	0	50.1241	12.469	0	100	19.7047	-0.0857599	9.18141	10.0835	0.0370901	113200000	1142000000	0	1216.3
China	2022	228271	12.3383	8	0	50	12.731	0	100	19.4689	0.0399858	9.19593	12.252	0.0393491	87970764	1078000000	0	1233.83
China	2023	304471	12.6263	9	0	50	11.9161	0	100	14.1482	0.0213535	9.15651	20.5572	0.0245151	54785114	1126000000	0	1262.63
China	2017	122425	11.7153	2	0	0	54.9976	0	100	54.3168	0.0116156	9.11002	1.16579	0.0764251	390200000	454900000	0	1171.53
China	2018	276655	12.5305	1	0	0	48.7021	0	100	54.0339	0.0459039	9.17006	4.1281	0.0757293	134800000	556400000	0	1253.05
China	2019	261799	12.4753	2	0	0	42.4066	0	100	53.7509	0.0497646	9.16041	2.11268	0.0761256	232700000	491500000	0	1247.53
China	2020	258554	12.4629	1	0	51.1457	48.4452	0	100	56.7702	0.0382989	9.20314	2.07089	0.0615034	298500000	618200000	0	1246.29
China	2021	214559	12.2763	2	0	50.1241	77.4194	0	100	51.1336	0.0353518	9.23943	3.06841	0.00168027	250900000	769800000	0	1227.63
China	2022	251885	12.4367	3	0	50	42.4025	0	100	53.8892	0.0197267	9.2614	2.33258	0.00774844	314300000	733200000	0	1243.67
China	2023	260975	12.4722	1	0	50	39.1325	0	100	54.9084	0.0174034	9.24	2.4211	0.0262025	290000000	702200000	0	1247.22
China	2017	129627	11.7724	2	0	0	82.7248	0	100	22.6779	0.0667703	9.3888	1.81394	0.283658	910100000	1651000000	0	1177.24
China	2018	184437	12.1251	3	0	0	87.6492	0	100	27.6548	0.0609748	9.51391	1.45811	0.359841	1409000000	2054000000	0	1212.51
China	2019	218166	12.293	4	0	0	92.5735	0	100	32.6317	0.0536049	9.60098	1.20608	0.406305	2075000000	2503000000	0	1229.3
China	2020	275862	12.5277	1	0	51.1457	73.9771	0	100	18.9452	0.0329017	9.69228	1.23724	0.379297	2719000000	3364000000	0	1252.77
China	2021	275862	12.5277	2	0	50.1241	91.9355	0	100	20.729	-0.095344	9.6679	1.1902	0.438774	2509000000	2987000000	0	1252.77
China	2022	346342	12.7552	3	0	50	80.6982	0	100	27.8198	0.0036967	9.66409	1.22779	0.462419	2394000000	2940000000	0	1275.52
China	2023	340718	12.7388	4	1	50	94.1373	0	100	33.1713	-0.129109	9.52777	0.925476	0.546332	2002000000	1853000000	100	1273.88
China	2017	207491	12.2428	16	0	0	39.5922	0	100	15.968	0.114667	8.92301	7.22814	0.0176866	92455757	668300000	0	1224.28
China	2018	207491	12.2428	17	0	0	78.8497	0	100	20.2723	0.100861	9.00809	4.98199	0.0226292	126700000	631100000	0	1224.28
China	2019	196349	12.1876	18	0	0	13.4206	0	100	24.5766	0.110913	9.00226	3.43907	0.0257972	165100000	567800000	0	1218.77
China	2020	206843	12.2397	15	0	51.1457	13.4206	0	100	10.8483	0.102382	9.0585	2.64168	0.0244858	226300000	597700000	0	1223.97
China	2021	220690	12.3045	16	0	50.1241	91.9355	0	100	15.7059	0.194844	9.18824	2.28979	0.0654968	357100000	817600000	0	1230.45
China	2022	239291	12.3854	17	0	50	91.4784	0	100	23.2427	0.134525	9.27619	3.75097	0.126912	288100000	1081000000	0	1238.54
China	2023	275474	12.5262	18	0	50	97.7598	0	100	22.6837	0.116051	9.34046	3.09876	0.152531	461900000	1431000000	0	1252.62
China	2017	273657	12.5196	2	0	0	33.5154	0	100	31.4813	0.0528367	9.17607	2.19473	0.093464	363100000	796900000	0	1251.96
China	2018	353504	12.7757	2	0	55.137	45.2055	0	100	29.0145	0.0403447	9.31183	1.6112	0.114261	690900000	1113000000	0	1277.57
China	2019	378154	12.8431	3	0	51.5106	42.5982	0	100	25.3387	0.04315	9.34746	1.33541	0.108119	845400000	1129000000	0	1284.31
China	2020	430923	12.9737	1	0	51.1457	35.9247	0	92.8571	25.891	0.0532757	9.46049	1.66476	0.116047	986200000	1642000000	0	1204.7
China	2021	551724	13.2208	1	0	50.1241	34.1811	0	100	34.8767	0.0641657	9.58055	1.4413	0.140887	1593000000	2295000000	0	1322.08
China	2022	661199	13.4018	2	0	50	29.2094	0	100	29.7527	0.0572877	9.69393	1.62981	0.144278	1835000000	2991000000	0	1340.18
China	2023	623441	13.343	1	0	50	29.123	0	100	30.7561	0.0155207	9.67798	1.63524	0.1652	1752000000	2865000000	0	1334.3
China	2017	144030	11.8778	9	0	0	81.8716	0	100	84.933	0.134735	9.34502	1.933	0.20534	967500000	1870000000	0	1187.78
China	2018	184437	12.1251	9	0	55.137	95.2055	0	100	44.3305	0.129526	9.51573	1.77045	0.254799	1524000000	2698000000	0	1212.51
China	2019	189077	12.1499	10	0	51.5106	95.0151	0	100	44.3103	0.108824	9.58349	1.69328	0.217369	1828000000	3095000000	0	1214.99
China	2020	215462	12.2805	11	0	51.1457	93.0442	0	60.7143	53.595	0.113059	9.62805	1.83345	0.148424	1800000000	3300000000	0	745.604
China	2021	245211	12.4099	12	0	50.1241	77.4194	0	80	80.8803	0.118962	9.74884	1.98555	0.131549	2247000000	4462000000	0	992.79
China	2022	283371	12.5545	13	0	50	56.5195	0	100	82.1099	0.0846003	9.84109	1.92422	0.174485	2741000000	5275000000	0	1255.45
China	2023	289973	12.5775	14	0	50	59.2469	0	100	76.0686	0.0500915	9.82647	1.84486	0.174757	2733000000	5041000000	0	1257.75
China	2017	216045	12.2832	5	0	0	86.5308	0	100	45.4255	0.0763258	9.51852	1.28231	0.319143	1327000000	1702000000	0	1228.32
China	2018	276655	12.5305	5	0	55.137	92.637	0	100	32.9763	0.0851512	9.61107	1.26609	0.229982	1608000000	2036000000	0	1253.05
China	2019	261799	12.4753	6	0	51.5106	89.577	0	100	32.2096	0.0299921	9.63607	1.02732	0.253647	1957000000	2010000000	0	1247.53
China	2020	258554	12.4629	1	0	51.1457	87.3977	0	100	28.755	0.0397232	9.69711	1.00832	0.223096	2522000000	2543000000	0	1246.29
China	2021	306513	12.633	2	0	50.1241	87.3449	0	100	38.7988	0.0680819	9.87666	1.23718	0.220324	3485000000	4311000000	0	1263.3
China	2022	314856	12.6599	3	0	50	86.2936	0	100	42.7438	0.0781704	9.98297	1.17981	0.163283	4692000000	5535000000	0	1265.99
China	2023	318970	12.6729	4	0	50	85.1287	0	100	47.6905	0.0258974	10.0492	1.06652	0.204094	6194000000	6606000000	0	1267.29
China	2017	180037	12.1009	1	0	0	31.329	0	100	30.3303	0.133196	9.27987	6.96953	0.0290382	125500000	874600000	0	1210.09
China	2018	215176	12.2792	6	0	0	38.7605	0	100	28.6663	0.0601101	9.3467	10.4519	0.0249041	102000000	1066000000	0	1227.92
China	2019	203622	12.224	1	0	0	46.1919	0	100	27.0024	-0.117882	9.21912	9.21439	0.0131725	61755695	569000000	0	1222.4
China	2020	208279	12.2466	6	0	51.1457	13.4206	0	100	30.1924	0.052144	9.23111	14.6443	0	44442796	650800000	0	1224.66
China	2021	410728	12.9257	1	0	50.1241	45.2233	0	100	36.2175	0.0706132	9.59185	15.1773	0.00030363	50611168	768100000	0	1292.57
China	2022	511642	13.1454	2	0	50	42.4025	0	100	22.2972	0.0488882	9.63224	5.25954	0.00030281	205700000	1082000000	0	1314.54
China	2023	516151	13.1542	3	0	50	39.1325	0	100	29.286	0.0649281	9.64503	5.21549	0.0001255	235600000	1229000000	0	1315.42
China	2017	57612	10.9615	4	0	0	64.7867	0	100	46.4874	0.0606835	8.84123	2.32381	0.173667	245800000	571300000	0	1096.15
China	2018	59941.9	11.0011	3	0	0	55.9416	0	100	52.0549	0.0655871	8.89955	2.22951	0.12893	275600000	614400000	0	1100.11
China	2019	56723.1	10.9459	4	0	0	47.0965	0	100	57.6225	0.0550909	8.94671	1.89967	0.190608	354900000	674300000	0	1094.59
China	2020	64638.5	11.0766	3	0	51.1457	67.6759	0	100	37.2406	0.0492313	9.01657	2.35923	0.129357	346000000	816400000	0	1107.66
China	2021	73563.2	11.2059	4	0	50.1241	68.7345	1	100	53.1409	0.0573123	9.11762	2.18356	0.148783	484600000	1058000000	0	1120.59
China	2022	81862.7	11.3128	5	0	50	65.9138	1	100	49.7857	0.0627484	9.1738	2.33146	0.178779	491600000	1146000000	0	1131.28
China	2023	63794	11.0634	1	1	50	39.1325	1	100	56.9174	0.0633167	9.15711	2.2452	0.171344	447700000	1005000000	100	1106.34
China	2017	72015	11.1846	4	0	0	92.0329	0	100	22.3044	0.233208	8.97364	3.76924	0.00996428	139500000	525800000	0	1118.46
China	2018	76848.6	11.2496	4	0	55.137	95.2055	0	100	23.7512	0.214483	9.02327	6.4847	0.0115608	88085245	571200000	0	1124.96
China	2019	87266.4	11.3767	5	0	51.5106	95.0151	0	100	24.9806	0.196975	9.06059	5.09403	0.034297	98187575	500200000	0	1137.67
China	2020	100549	11.5184	1	0	51.1457	93.0442	0	100	29.4685	0.0872025	9.04564	3.97384	0.0453959	111700000	443800000	0	1151.84
China	2021	107280	11.5832	2	0	50.1241	91.9355	0	100	24.7931	0.00684351	9.02543	1.94343	0.0588111	168100000	326700000	0	1158.32
China	2022	110200	11.61	3	0	50	74.5893	0	100	26.2397	0.0653767	9.16294	4.348	0.00881738	159400000	693300000	0	1161.01
China	2023	101490	11.5277	4	0	50	47.6168	0	100	17.778	0.0667627	9.15057	2.93796	0.0247866	232500000	683100000	0	1152.77
China	2017	136828	11.8265	4	1	0	73.5444	0	100	40.3139	0.0234179	8.97409	1.96034	0.0844471	245800000	481900000	100	1182.65
China	2018	146012	11.8915	3	1	0	77.6981	0	100	41.8921	0.0227945	9.09758	1.49507	0.122662	458600000	685600000	100	1189.14
China	2019	138172	11.8362	4	1	0	81.8518	0	100	43.4704	0.0311733	9.16276	1.2665	0.126248	643600000	815100000	100	1183.62
China	2020	165187	12.0148	3	1	51.1457	70.6219	0	100	36.9473	0.0311467	9.2951	1.76795	0.181094	688100000	1217000000	100	1201.48
China	2021	229885	12.3453	4	1	50.1241	68.7345	0	100	41.0473	0.0403864	9.4289	1.39411	0.106251	1211000000	1688000000	100	1234.53
China	2022	236142	12.3722	5	1	50	83.6242	0	100	45.7906	0.0491376	9.68921	1.98102	0.0347695	1774000000	3514000000	100	1237.22
China	2023	217480	12.2899	1	0	50	79.5043	0	100	40.627	0.0690432	9.79024	1.97316	0.107706	2286000000	4512000000	0	1228.99
China	2017	302463	12.6197	5	1	0	26.8566	0	100	42.6869	0.0789254	8.94404	2.15711	0.079241	346300000	747000000	100	1261.97
China	2018	756309	13.5362	6	1	0	15.9241	0	100	50.7993	0.0875321	9.26263	1.91107	0.0469264	573700000	1096000000	100	1353.62
China	2019	756309	13.5362	7	1	0	4.99154	0	100	58.9117	0.0697291	9.29628	1.72081	0.044371	694200000	1195000000	100	1353.62
China	2020	231262	12.3513	4	1	51.1457	48.4452	0	100	32.0019	0.0719483	9.36734	1.52634	0.0625388	937700000	1431000000	100	1235.13
China	2021	772414	13.5573	5	1	50.1241	12.469	0	100	42.4473	0.0646786	9.47286	1.81532	0.043429	998800000	1813000000	100	1355.73
China	2022	306355	12.6325	6	1	50	12.731	0	100	58.9965	0.0414481	9.49109	1.84466	0.0556556	987700000	1822000000	100	1263.25
China	2023	278084	12.5357	7	1	50	11.9161	0	100	53.5267	-0.0244741	9.44819	1.76215	0.0594013	924600000	1629000000	100	1253.57
China	2017	187239	12.1401	6	0	0	56.9688	0	100	26.6806	0.0135261	9.33854	0.918289	0.522454	1441000000	1324000000	0	1214.01
China	2018	230546	12.3482	7	0	0	37.4493	0	100	33.5106	0.0284782	9.53132	0.959415	0.387684	2165000000	2078000000	0	1234.82
China	2019	232710	12.3575	5	0	51.5106	77.1903	0	100	7.70307	0.0304623	9.65595	0.877877	0.448516	2676000000	2349000000	0	1235.76
China	2020	258554	12.4629	6	0	51.1457	55.5646	0	100	8.58868	0.0224709	9.65793	0.89748	0.445182	2640000000	2369000000	0	1246.29
China	2021	306513	12.633	7	0	50.1241	38.1514	0	100	22.7928	0.0444445	9.75949	1.12788	0.369697	2970000000	3350000000	0	1263.3
China	2022	330599	12.7087	8	1	50	35.1643	0	100	28.041	0.0493251	9.77631	1.14769	0.379616	2981000000	3421000000	100	1270.87
China	2023	347967	12.7599	9	1	50	39.1325	0	100	32.1271	0.0603256	9.76912	1.23277	0.390752	2620000000	3229000000	100	1275.99
China	2017	93619.5	11.447	3	1	0	80.5522	0	100	16.693	0.02027	8.29096	0.600545	0.333272	64907848	38980078	100	1144.7
China	2018	99903.2	11.512	4	1	0	83.3121	0	100	19.4075	0.00290509	9.15033	0.161577	0.282951	1249000000	201800000	100	1151.2
China	2019	232710	12.3575	5	1	0	86.0721	0	100	22.122	0.00132466	9.72941	1.39479	0.188426	1057000000	1475000000	100	1235.76
China	2020	229826	12.3451	2	1	51.1457	78.8871	0	100	22.4706	0.00170092	9.72725	0.703768	0.239105	1429000000	1005000000	100	1234.51
China	2021	245211	12.4099	3	1	50.1241	77.4194	0	100	10.1808	0.00673596	9.77116	0.576217	0.259814	1802000000	1038000000	100	1240.99
China	2022	231978	12.3544	4	1	50	86.2936	0	100	6.95523	-0.0470556	9.78632	0.581399	0.288765	2055000000	1195000000	100	1235.44
China	2023	231978	12.3544	5	1	50	85.1287	0	100	32.5942	-0.0659639	9.76414	0.580283	0.345005	2546000000	1478000000	100	1235.44
China	2017	187239	12.1401	14	1	0	21.5027	0	100	20.0164	0.10049	8.9181	2.20708	0.0867059	290300000	640700000	100	1214.01
China	2018	230546	12.3482	13	1	0	32.2096	0	100	22.543	0.114857	8.99555	1.93793	0.147678	407700000	790000000	100	1234.82
China	2019	247255	12.4182	14	1	0	42.9165	0	100	25.0695	0.123334	9.00774	2.05494	0.135104	388500000	798400000	100	1241.82
China	2020	306513	12.633	13	1	51.1457	13.4206	0	100	18.0776	0.111957	9.04098	2.1701	0.098702	395700000	858700000	100	1263.3
China	2021	306513	12.633	14	1	50.1241	12.469	0	100	13.7234	0.0741151	9.12572	1.77612	0.171072	576400000	1024000000	100	1263.3
China	2022	398713	12.896	1	1	50	42.4025	0	100	33.3655	0.0791327	9.2433	1.60933	0.184966	831700000	1339000000	100	1289.6
China	2023	398713	12.896	2	1	50	39.1325	0	100	19.9522	0.0694799	9.32197	2.03785	0.145944	802400000	1635000000	100	1289.6
China	2017	223246	12.316	2	1	0	57.9003	0	100	40.3038	0.0307884	9.2695	3.24432	0.303614	297600000	965400000	100	1231.6
China	2018	373467	12.8306	3	1	0	57.499	0	100	50.2425	0.0147211	9.33647	1.72469	0.371078	586600000	1012000000	100	1283.06
China	2019	373467	12.8306	4	1	0	57.0978	0	100	60.1812	0.0409957	9.29631	1.20087	0.361185	678200000	814400000	100	1283.06
China	2020	373467	12.8306	1	1	51.1457	61.6203	0	100	26.0918	0.0723574	9.34033	1.20704	0.412932	713500000	861200000	100	1283.06
China	2021	459770	13.0385	2	1	50.1241	53.4119	0	100	49.4484	0.0596258	9.46476	2.52674	0.296705	553700000	1399000000	100	1303.85
China	2022	519513	13.1607	3	1	50	56.5195	0	100	44.7733	0.0122401	9.4783	2.24767	0.295904	754300000	1695000000	100	1316.07
China	2023	407412	12.9176	4	1	50	59.2469	0	100	60.7791	0.0357767	9.48032	2.22204	0.310101	808400000	1796000000	100	1291.76
China	2017	216045	12.2832	14	1	0	46.783	0	100	40.0514	0.0296184	8.77359	2.53223	0.0109984	133400000	337900000	100	1228.32
China	2018	292025	12.5846	15	1	0	48.0399	0	100	45.8042	0.0305035	9.17784	1.59585	0.00923627	434800000	693900000	100	1258.46
China	2019	276344	12.5294	16	1	0	49.2967	0	100	51.557	0.0396989	9.1272	1.98465	0.0131261	251800000	499800000	100	1252.94
China	2020	244190	12.4057	13	1	51.1457	48.4452	0	100	35.4323	0.0335482	9.1142	2.61025	0.0122139	150200000	391900000	100	1240.57
China	2021	321839	12.6818	14	1	50.1241	45.2233	0	100	32.894	-0.0390979	9.14949	2.13755	0.0149145	198300000	423900000	100	1268.18
China	2022	330599	12.7087	15	0	50	42.4025	0	100	56.7181	0.0105961	9.35864	5.02208	0.0221867	223700000	1124000000	0	1270.87
China	2023	304471	12.6263	16	1	50	53.5748	0	100	46.6669	-0.0358382	9.30771	3.52651	0.0189166	263000000	927400000	100	1262.63
China	2017	115224	11.6546	8	0	0	31.329	0	100	38.312	0.115462	8.8108	5.01224	0.21998	69413843	347900000	0	1165.46
China	2018	122958	11.7196	9	0	0	38.7605	0	100	50.5835	0.105363	8.87572	3.48811	0.21519	110500000	385300000	0	1171.96
China	2019	116355	11.6644	10	0	0	46.1919	0	100	62.8551	0.082472	8.91133	2.08361	0.214916	193400000	402900000	0	1166.44
China	2020	114913	11.6519	7	0	51.1457	13.4206	0	100	28.1946	0.0432476	8.94737	1.05024	0.177963	403500000	423800000	0	1165.19
China	2021	122605	11.7167	8	0	50.1241	45.2233	0	100	38.9214	0.048537	9.16529	1.89611	0.00139104	438000000	830600000	0	1171.67
China	2022	125943	11.7436	9	0	50	42.4025	0	100	42.902	0.0732797	9.20001	1.40815	0.0096547	572600000	806300000	0	1174.36
China	2023	144986	11.8844	10	0	50	39.1325	0	100	67.773	0.0936499	9.22374	1.26684	0.0151338	663400000	840500000	0	1188.44
China	2017	422667	12.9543	2	1	0	12.5521	0	100	77.8458	0.207193	9.77491	3.01089	0.135461	1748000000	5262000000	100	1295.43
China	2018	422667	12.9543	2	1	55.137	14.8973	0	100	56.5321	0.201842	9.89907	2.5959	0.11828	2644000000	6863000000	100	1295.43
China	2019	474015	13.069	3	1	51.5106	14.3505	0	100	69.285	0.197814	9.96541	2.17055	0.118832	3594000000	7801000000	100	1306.9
China	2020	474015	13.069	4	1	51.1457	13.4206	0	89.2857	62.6058	0.17955	10.0344	2.72212	0.113508	3379000000	9197000000	89.2857	1166.88
China	2021	559387	13.2346	5	1	50.1241	12.469	0	95	60.0567	0.166748	10.1334	2.39434	0.124196	4785000000	11460000000	95	1257.29
China	2022	629713	13.353	1	1	50	12.731	1	100	78.549	0.181867	10.2135	2.58381	0.0994	5241000000	13540000000	100	1335.3
China	2023	579945	13.2707	2	1	50	11.9161	0	100	79.6626	0.121533	10.2377	2.84979	0.120762	4981000000	14200000000	100	1327.07
China	2017	576120	13.2641	6	0	0	87.3564	0	100	52.9619	0.0271486	9.52785	0.857733	0.405093	1469000000	1260000000	0	1326.41
China	2018	645528	13.3778	6	0	55.137	89.0411	0	100	40.6626	0.0315608	9.63364	0.977032	0.40718	1828000000	1786000000	0	1337.78
China	2019	610865	13.3226	7	0	51.5106	97.5831	0	100	42.6047	0.0442024	9.63046	1.21693	0.378965	1509000000	1836000000	0	1332.26
China	2020	603292	13.3102	8	0	51.1457	93.0442	0	100	37.6396	0.0335778	9.65539	0.956415	0.369223	2129000000	2036000000	0	1331.02
China	2021	643678	13.375	9	0	50.1241	83.1266	0	100	38.7143	0.0249407	9.69034	1.19923	0.390866	1879000000	2253000000	0	1337.49
China	2022	661199	13.4018	10	0	50	12.731	0	100	46.3614	0.0273322	9.69594	1.04478	0.386926	2111000000	2205000000	0	1340.18
China	2023	608943	13.3195	11	0	50	11.9161	0	100	61.6104	0.0519413	9.69543	1.37538	0.301531	1755000000	2414000000	0	1331.95
China	2017	187239	12.1401	9	1	0	12.8468	0	100	33.1485	0.1204	8.7854	2.84063	0.189237	162800000	462500000	100	1214.01
China	2018	183668	12.1209	10	1	0	12.4216	0	100	30.6245	0.117464	8.86995	2.755	0.178656	203600000	560900000	100	1212.09
China	2019	220464	12.3035	11	1	0	11.9965	0	100	28.1004	0.105893	8.93913	1.97576	0.273012	294200000	581200000	100	1230.35
China	2020	257471	12.4587	8	1	51.1457	13.4206	0	100	37.6849	0.0436923	9.0054	1.71773	0.355212	383100000	658100000	100	1245.87
China	2021	257471	12.4587	9	1	50.1241	12.469	0	100	29.9891	0.0218333	9.03255	1.60497	0.366093	438800000	704200000	100	1245.87
China	2022	308821	12.6405	10	1	50	12.731	0	100	30.9063	0.0162192	9.00824	1.44635	0.27273	381300000	551500000	100	1264.05
China	2023	308821	12.6405	11	1	50	11.9161	0	100	28.9657	0.0203423	8.99982	1.3798	0.234397	401400000	553800000	100	1264.05
China	2017	86418	11.3669	10	1	0	12.8468	0	100	19.8091	0.0325961	9.24821	2.22587	0.177326	605700000	1348000000	100	1136.69
China	2018	153697	11.9427	11	1	0	12.4216	0	100	17.841	0.0418221	9.40729	2.02905	0.265403	1014000000	2058000000	100	1194.27
China	2019	174533	12.0699	12	1	0	11.9965	0	100	15.8729	0.0236012	9.43376	1.73	0.26692	1088000000	1882000000	100	1206.99
China	2020	199234	12.2022	9	1	51.1457	13.4206	0	100	22.0427	0.0570986	9.49908	1.45667	0.360688	1605000000	2338000000	100	1220.22
China	2021	199234	12.2022	10	1	50.1241	12.469	0	100	19.4155	0.0727236	9.60953	1.43847	0.336096	2090000000	3006000000	100	1220.22
China	2022	314856	12.6599	11	0	50	12.731	0	100	17.8315	0.0154952	9.60519	1.45321	0.277556	1696000000	2465000000	0	1265.99
China	2023	289973	12.5775	12	0	50	11.9161	0	100	16.0104	0.045592	9.5697	1.57792	0.25356	1347000000	2125000000	0	1257.75
China	2017	208843	12.2493	2	0	0	94.3338	0	100	29.0915	0.0858826	8.671	2.30811	0	134000000	309400000	0	1224.93
China	2018	273581	12.5193	3	0	0	94.7989	0	100	29.7597	0.117585	8.8176	2.31662	0.00138011	160800000	372400000	0	1251.93
China	2019	287979	12.5706	4	0	0	95.2639	0	100	30.4279	0.122095	8.85291	2.43848	0.00319369	177200000	432100000	0	1257.06
China	2020	316010	12.6635	1	0	51.1457	97.8723	0	100	31.4772	0.115607	8.99589	3.16643	0.127404	232700000	736900000	0	1266.35
China	2021	337165	12.7283	2	0	50.1241	87.3449	0	100	26.5123	0.106142	9.10797	2.80263	0.00292663	349800000	980300000	0	1272.83
China	2022	362085	12.7996	3	0	50	96.7659	0	100	25.7567	0.0997236	9.14824	3.19617	0.00886892	323500000	1034000000	0	1279.96
China	2023	289973	12.5775	4	0	50	96.2822	0	100	33.9563	0.0661543	9.16168	2.98982	0.00748098	356000000	1064000000	0	1257.75
China	2017	324067	12.6887	4	0	0	12.5521	0	100	35.6256	0.0362988	9.5283	1.09405	0.296289	1950000000	2133000000	0	1268.87
China	2018	472693	13.0662	4	0	55.137	14.8973	0	100	54.2066	0.0302501	9.67576	1.1017	0.36816	2531000000	2788000000	0	1306.62
China	2019	472693	13.0662	1	0	51.5106	14.3505	0	100	47.7814	-0.0154078	9.74206	0.912776	0.454527	3182000000	2904000000	0	1306.62
China	2020	466833	13.0537	1	0	51.1457	13.4206	0	100	41.2916	0.0131429	9.76537	0.933332	0.369234	3676000000	3431000000	0	1305.37
China	2021	521073	13.1636	2	0	50.1241	12.469	0	100	40.7307	-0.0495726	9.71979	1.26726	0.389356	2520000000	3193000000	0	1316.37
China	2022	535256	13.1905	3	0	50	12.731	0	100	36.5393	-0.0960708	9.58867	1.33915	0.340712	1777000000	2380000000	0	1319.05
China	2023	623441	13.343	4	0	50	39.1325	0	100	39.4722	-0.265334	9.42364	0.844304	0.422646	1772000000	1496000000	0	1334.3
China	2017	182198	12.1128	2	0	0	67.1744	0	100	25.131	0.0242593	8.88466	1.64826	0.048209	196000000	323100000	0	1211.29
China	2018	180517	12.1036	3	0	0	51.7463	0	100	25.8454	0.0359702	8.96426	1.58219	0.115509	286600000	453400000	0	1210.36
China	2019	168366	12.0339	4	0	0	36.3183	0	100	26.5598	0.0906167	8.98211	1.79131	0.053072	290100000	519700000	0	1203.39
China	2020	188084	12.1446	1	0	51.1457	78.8871	0	100	25.5856	0.162594	9.07301	1.78496	0.0878623	382400000	682600000	0	1214.46
China	2021	216123	12.2836	2	0	50.1241	77.4194	0	100	24.5104	0.150944	9.16569	1.74171	0.121169	439700000	765900000	0	1228.36
China	2022	282253	12.5506	3	0	50	42.4025	0	100	23.5798	0.100308	9.26336	1.43849	0.157526	632300000	909500000	0	1255.06
China	2023	259946	12.4682	4	0	50	39.1325	0	100	28.277	0.11276	9.25828	1.75642	0.147456	555200000	975200000	0	1246.82
China	2017	189399	12.1516	7	0	0	12.5521	0	100	16.8663	0.0584333	9.19628	2.23108	0.125026	425900000	950100000	0	1215.16
China	2018	241305	12.3938	7	0	55.137	14.8973	0	100	20.3807	0.0299924	9.25982	2.64567	0.108834	424000000	1122000000	0	1239.38
China	2019	229826	12.3451	8	0	51.5106	14.3505	0	100	19.1989	0.0386884	9.22464	3.6029	0.0616135	306600000	1105000000	0	1234.51
China	2020	229826	12.3451	9	0	51.1457	13.4206	0	100	22.3991	0.0454199	9.27378	3.47189	0.0601972	325400000	1130000000	0	1234.51
China	2021	215326	12.2799	1	0	50.1241	12.469	0	100	27.6211	0.0429753	9.33252	3.06853	0.0584817	438000000	1344000000	0	1227.99
China	2022	221187	12.3068	11	0	50	12.731	0	100	15.4382	0.0481341	9.36687	2.88979	0.0457985	510800000	1476000000	0	1230.68
China	2023	277649	12.5341	12	0	50	11.9161	0	100	13.5004	0.0464509	9.3434	2.78082	0.0488979	490800000	1365000000	0	1253.41
China	2017	175717	12.0766	11	1	0	66.7808	0	100	93.308	0.072649	9.47974	1.68985	0.180545	1240000000	2095000000	100	1207.66
China	2018	239768	12.3874	11	1	55.137	66.7808	0	100	27.0596	0.0730664	9.61619	1.48329	0.203822	1800000000	2670000000	100	1238.74
China	2019	239983	12.3883	12	1	51.5106	99.0937	0	100	24.4518	0.0888508	9.72429	1.34342	0.20622	2499000000	3357000000	100	1238.83
China	2020	284409	12.5582	13	0	51.1457	97.8723	0	100	46.0465	0.114832	9.85081	1.23698	0.137759	3571000000	4417000000	0	1255.82
China	2021	337165	12.7283	14	0	50.1241	97.3325	0	100	64.923	0.125487	10.0306	1.29183	0.178018	5148000000	6651000000	0	1272.83
China	2022	362085	12.7996	15	0	50	96.7659	0	100	83.6582	0.0820696	10.2783	1.11535	0.183933	10210000000	11380000000	0	1279.96
China	2023	340138	12.7371	16	0	50	96.2822	1	100	91.4716	0.0780102	10.3327	1.18304	0.22371	10820000000	12800000000	0	1273.71
China	2017	266455	12.493	1	0	0	7.03822	0	100	57.9128	0.221021	8.9637	1.50872	0.064835	233900000	353000000	0	1249.3
China	2018	176752	12.0825	1	0	0	72.6027	0	100	28.5172	0.236261	9.14857	2.60977	0.0805786	233400000	609000000	0	1208.25
China	2019	174533	12.0699	2	0	51.5106	74.6224	0	100	41.1153	0.131173	9.08676	2.0992	0.0809665	289800000	608300000	0	1206.99
China	2020	165187	12.0148	1	0	51.1457	13.4206	0	100	53.5815	0.260702	9.16354	2.44392	0.0572855	373500000	912900000	0	1201.48
China	2021	341762	12.7419	2	0	50.1241	12.469	0	100	61.6563	0.293181	9.20926	1.28937	0.121416	689400000	888900000	0	1274.19
China	2022	322728	12.6846	3	0	50	12.731	0	100	56.6417	0.227984	9.35657	2.70254	0.0510523	535200000	1446000000	0	1268.46
China	2023	347967	12.7599	4	0	50	11.9161	0	100	45.7068	0.184555	9.3942	2.43848	0.107735	629500000	1535000000	0	1275.99
China	2017	439291	12.9929	2	0	0	60.2224	0	100	35.9445	0.214613	9.09711	7.212	0	151000000	1089000000	0	1299.29
China	2018	468776	13.0579	2	0	55.137	66.7808	0	100	18.1377	0.127378	9.29514	3.33843	0.0468278	477400000	1594000000	0	1305.79
China	2019	574504	13.2613	3	0	51.5106	67.2205	0	100	21.7127	0.0987296	9.19135	5.20663	0	187900000	978400000	0	1326.13
China	2020	567382	13.2488	4	0	51.1457	61.6203	0	100	13.8566	0.0828459	9.15467	3.22278	0.038961	228100000	735200000	0	1324.88
China	2021	605364	13.3136	5	0	50.1241	60.2978	0	100	23.5423	0.100194	9.22024	5.49227	0	113100000	621300000	0	1331.36
China	2022	621842	13.3404	6	0	50	56.5195	0	100	34.4322	0.0869545	9.27355	4.97226	0.0481248	107000000	532100000	0	1334.04
China	2023	603143	13.3099	7	0	50	53.5748	0	100	38.9287	0.066352	9.2822	1.89684	0.00324074	176400000	334500000	0	1330.99
China	2017	230448	12.3478	2	0	0	12.8468	0	100	54.9848	0.070423	8.99148	2.62582	0.11648	222400000	584000000	0	1234.78
China	2018	368720	12.8178	3	0	0	12.4216	0	100	52.178	0.0236149	9.33061	1.14386	0.336655	948100000	1085000000	0	1281.78
China	2019	392699	12.8808	4	0	0	11.9965	0	100	49.3712	0.032997	9.33792	1.17134	0.392097	935500000	1096000000	0	1288.08
China	2020	402195	12.9047	1	0	51.1457	13.4206	0	100	56.9375	0.00513837	9.37429	1.09867	0.373658	1131000000	1242000000	0	1290.47
China	2021	429119	12.9695	2	0	50.1241	12.469	0	50	53.9576	0.00619779	9.33985	1.22233	0.315099	1018000000	1245000000	0	648.474
China	2022	472285	13.0653	3	0	50	12.731	0	100	56.7946	-0.0481479	9.30881	1.24654	0.33676	881700000	1099000000	0	1306.53
China	2023	434959	12.983	4	0	50	11.9161	0	70	46.6358	0.0333063	9.22239	1.49029	0.22953	618600000	921900000	0	908.811
China	2017	288060	12.5709	1	0	0	77.8239	0	100	31.8579	0.0266415	9.26392	1.21239	0.303922	939200000	1139000000	0	1257.09
China	2018	479965	13.0815	1	0	0	64.5945	0	100	51.0533	0.150473	9.17156	1.20845	0.130068	839000000	1014000000	0	1308.15
China	2019	479965	13.0815	2	0	0	51.3651	0	100	70.2487	-0.0469257	9.50752	1.08402	0.199811	1663000000	1802000000	0	1308.15
China	2020	490421	13.103	2	0	51.1457	87.3977	0	100	7.18199	0.0765154	9.59382	1.25291	0.275565	1916000000	2400000000	0	1310.3
China	2021	490421	13.103	3	0	50.1241	87.3449	0	100	38.0794	0.0799902	9.65358	1.51059	0.204761	1811000000	2735000000	0	1310.3
China	2022	550999	13.2195	1	0	50	56.5195	0	100	55.0518	0.0364587	9.74788	1.34617	0.283521	2200000000	2962000000	0	1321.95
China	2023	507452	13.1372	1	0	50	53.5748	0	100	65.5092	0.0443296	9.71994	1.46599	0.269653	1919000000	2814000000	0	1313.72
China	2017	302463	12.6197	10	0	0	45.3202	0	100	31.4476	0.0959277	8.89913	1.90801	0.0969049	146100000	278800000	0	1261.97
China	2018	365799	12.8098	10	0	55.137	55.3082	0	100	11.2108	0.13168	8.99378	1.76056	0.0771691	199600000	351400000	0	1280.98
China	2019	2662774	14.7949	1	0	51.5106	53.4743	0	100	21.2671	0.180319	9.65185	2.90816	0.0491156	518200000	1507000000	0	1479.49
China	2020	2662774	14.7949	2	0	51.1457	48.4452	0	100	21.2234	0.0865632	9.66728	1.39596	0.0917654	910700000	1271000000	0	1479.49
China	2021	3.01686e+06	14.9197	3	0	50.1241	45.2233	0	100	14.1726	0.0791584	9.81632	1.31337	0.13239	1301000000	1709000000	0	1491.97
China	2022	3.05308e+06	14.9317	4	0	50	74.5893	0	100	33.2885	0.060781	9.80606	1.24143	0.0321571	1213000000	1506000000	0	1493.17
China	2023	2.45027e+06	14.7117	5	0	50	72.5453	0	100	31.5357	-0.191584	9.68392	1.60759	0.0318294	689000000	1108000000	0	1471.17
China	2017	199806	12.2051	13	0	0	59.9086	0	100	35.0537	0.0878006	8.95488	3.38091	0.0159798	107700000	364200000	0	1220.51
China	2018	199806	12.2051	14	0	0	66.5946	0	100	38.5572	0.0758962	9.0836	6.82792	0	93339488	637300000	0	1220.51
China	2019	225438	12.3258	15	1	0	73.2805	0	100	42.0608	0.0721156	9.09503	6.40579	0	111200000	712400000	100	1232.58
China	2020	222644	12.3133	12	1	51.1457	40.8347	0	100	31.9292	0.0684242	9.11486	6.28471	0.00551871	115800000	728000000	100	1231.33
China	2021	275862	12.5277	13	1	50.1241	77.4194	0	100	36.413	0.118174	9.24583	2.43847	0.0407387	343100000	836700000	100	1252.77
China	2022	283371	12.5545	14	1	50	68.7372	0	100	34.7011	0.109983	9.30784	1.89233	0.0999571	466100000	881900000	100	1255.45
China	2023	347967	12.7599	15	1	50	66.0153	0	100	44.1784	0.161189	9.37453	1.49567	0.088894	703200000	1052000000	100	1275.99
China	2017	561717	13.2387	4	0	0	71.7641	0	100	54.7151	0.106767	9.37057	2.65417	0.158451	608200000	1614000000	0	1323.88
China	2018	660898	13.4014	4	0	55.137	78.9384	0	100	15.1681	0.0887959	9.40638	1.96463	0.134068	801600000	1575000000	0	1340.13
China	2019	683587	13.4351	5	0	51.5106	77.1903	0	100	23.4607	0.10806	9.36623	2.74993	0.137024	570300000	1568000000	0	1343.51
China	2020	610474	13.322	6	0	51.1457	73.9771	0	100	21.6739	0.0887616	9.37815	2.11103	0.11387	689400000	1455000000	0	1332.2
China	2021	651341	13.3868	7	0	50.1241	71.7742	0	100	43.0543	0.0936191	9.37595	1.87564	0.0596977	644200000	1208000000	0	1338.68
China	2022	700556	13.4596	8	0	50	68.7372	0	100	49.0604	0.0108991	9.42854	1.73622	0.177875	685900000	1191000000	0	1345.96
China	2023	724932	13.4938	9	0	50	66.0153	0	100	52.9135	0.0845334	9.36745	1.54924	0.154308	596900000	924800000	0	1349.38
China	2017	96500.1	11.4773	9	0	0	47.7991	0	100	34.6003	0.150201	8.73343	4.85329	0	85355416	414300000	0	1147.73
China	2018	102977	11.5423	10	0	0	48.0745	0	100	40.5595	0.154404	8.84811	5.97871	0	89043885	532400000	0	1154.23
China	2019	97447.5	11.4871	11	0	0	48.3498	0	100	46.5186	0.1421	8.87827	5.50485	0	90170617	496400000	0	1148.71
China	2020	96239.5	11.4746	8	0	51.1457	48.4452	0	100	29.7397	0.130321	8.92272	4.04917	0	107300000	434600000	0	1147.46
China	2021	102682	11.5394	9	0	50.1241	45.2233	0	100	33.6224	-0.0420719	9.03059	4.04395	0	150100000	607200000	0	1153.94
China	2022	204657	12.2291	10	0	50	50.462	0	100	39.2198	0.0603387	9.03945	5.54215	0.00100627	105100000	582300000	0	1222.91
China	2023	188482	12.1468	11	0	50	47.6168	1	100	47.7377	0.117983	9.04899	6.09682	0.00063022	100600000	613200000	0	1214.68
China	2017	100821	11.5211	1	0	0	94.215	0	100	41.805	0.148318	8.54671	3.26569	0.0766698	72552001	236900000	0	1152.11
China	2018	107588	11.5861	1	0	0	96.2564	0	100	51.9905	0.141693	8.60781	4.31766	0.00067336	57487892	248200000	0	1158.61
China	2019	174533	12.0699	1	0	0	98.2979	0	100	62.176	0.139613	8.66585	3.13967	0.00162499	78492291	246400000	0	1206.99
China	2020	201097	12.2115	1	0	51.1457	93.0442	0	100	33.6662	0.159521	8.73232	3.25179	0.00029606	72393022	235400000	0	1221.15
China	2021	245211	12.4099	1	0	50.1241	91.9355	0	100	34.5518	0.132289	9.04018	4.3585	0.00174961	141700000	617600000	0	1240.99
China	2022	544702	13.208	1	0	50	98.2033	0	100	60.3569	0.0958378	9.37768	4.67633	0.031282	347100000	1623000000	0	1320.8
China	2023	620542	13.3384	2	0	50	97.7598	0	100	59.0162	0.197309	9.42233	5.44784	0.0107417	315600000	1720000000	0	1333.84
China	2017	115224	11.6546	8	0	0	60.2677	0	100	38.4699	0.302002	8.61479	1.47067	0.0282419	223200000	328300000	0	1165.46
China	2018	184437	12.1251	9	0	0	50.0196	0	100	45.9668	0.176646	8.88143	1.73139	0.0189966	365300000	632400000	0	1212.51
China	2019	174533	12.0699	10	0	0	39.7716	0	100	53.4638	0.177567	9.00774	1.59856	0.031358	488200000	780500000	0	1206.99
China	2020	215462	12.2805	7	0	51.1457	61.6203	0	100	28.9895	0.189988	9.15612	1.89856	0.142933	572300000	1086000000	0	1228.05
China	2021	260536	12.4705	8	0	50.1241	77.4194	0	100	43.4536	0.169686	9.28442	1.42022	0.107521	758200000	1077000000	0	1247.05
China	2022	267628	12.4974	9	0	50	42.4025	0	100	41.9495	0.121383	9.38763	1.31744	0.131241	1007000000	1326000000	0	1249.73
China	2023	262425	12.4777	10	0	50	39.1325	0	100	54.4808	0.118958	9.46557	2.0902	0.152167	1071000000	2238000000	0	1247.77
China	2017	176752	12.0825	2	0	0	12.8468	0	100	49.0302	0.0553913	8.86942	0.953191	0.383125	276400000	263500000	0	1208.25
China	2018	176752	12.0825	1	0	0	12.4216	0	100	48.4298	0.0713346	9.05844	1.39353	0.31945	428200000	596700000	0	1208.25
China	2019	159988	11.9829	2	0	0	11.9965	0	100	47.8294	0.0874601	9.09341	1.20672	0.175796	503400000	607400000	0	1198.29
China	2020	158005	11.9704	1	0	51.1457	13.4206	0	100	48.2532	0.118925	9.24433	1.27996	0.309448	670800000	858600000	0	1197.04
China	2021	185441	12.1305	2	0	50.1241	12.469	0	100	49.5998	0.109142	9.33179	1.20451	0.207797	755900000	910500000	0	1213.05
China	2022	173171	12.062	1	0	50	12.731	0	100	51.4232	0.0961589	9.42219	1.2224	0.256458	936300000	1145000000	0	1206.2
China	2023	159485	11.9797	2	0	50	11.9161	0	100	45.6439	0.0874078	9.47798	1.27868	0.162894	972600000	1244000000	0	1197.97
China	2017	61478.9	11.0265	2	0	0	82.0024	0	100	9.70946	0.428899	8.30005	2.43485	0.0361717	70104877	170700000	0	1102.64
China	2018	61478.9	11.0265	3	0	0	78.6395	0	100	10.9618	0.496411	8.59673	2.64693	6.024e-05	128300000	339600000	0	1102.64
China	2019	90175.3	11.4095	4	0	0	75.2765	0	100	12.2141	0.222509	8.83732	4.39582	0.00070359	128700000	565900000	0	1140.95
China	2020	101985	11.5326	1	0	51.1457	89.7709	0	100	8.80589	0.192915	8.89263	3.80625	0.00561269	156200000	594500000	0	1153.26
China	2021	128021	11.7599	2	0	50.1241	77.4194	0	100	10.1879	0.163425	9.06777	3.05657	0.083056	295000000	901700000	0	1175.99
China	2022	128021	11.7599	3	0	50	74.5893	0	100	8.95864	0.140996	9.11822	3.09814	0.126042	305200000	945500000	0	1175.99
China	2023	152236	11.9332	4	0	50	79.5043	0	100	13.3901	0.0880272	9.05104	3.20364	0.143394	229100000	733900000	0	1193.32
China	2017	1.3531e+06	14.1179	5	0	54.4118	18.6275	0	100	26.1159	0.0319726	10.6136	0.670075	0.602638	9380000000	6286000000	0	1411.79
China	2018	1.3531e+06	14.1179	6	0	55.137	50	0	100	28.1405	0.0396069	10.7397	0.925173	0.621241	9287000000	8592000000	0	1411.79
China	2019	1.3531e+06	14.1179	1	0	51.5106	47.281	0	100	37.5913	0.037698	10.7292	0.913614	0.610429	8818000000	8056000000	0	1411.79
China	2020	1.3531e+06	14.1179	2	0	51.1457	13.4206	0	100	32.1107	0.0390869	10.7461	0.923983	0.558312	9627000000	8895000000	0	1411.79
China	2021	1.34713e+06	14.1135	1	0	50.1241	12.469	0	100	35.9113	0.0381488	10.7786	0.819728	0.547966	11820000000	9693000000	0	1411.35
China	2022	1106246	13.9165	2	0	50	12.731	1	100	40.6015	0.03971	10.7992	0.879023	0.525106	12170000000	10700000000	0	1391.65
China	2023	1106246	13.9165	3	0	50	11.9161	1	100	48.9025	0.0376807	10.7731	0.926082	0.508089	11040000000	10220000000	0	1391.65
China	2017	367276	12.8139	4	1	0	58.3931	0	100	63.4984	0.0374923	8.93496	3.2043	0.250325	132900000	425900000	100	1281.39
China	2018	568680	13.2511	4	1	51.7986	69.9275	0	100	50.5834	0.050646	9.01931	2.51523	0.198253	215900000	543100000	100	1325.11
China	2019	450876	13.019	5	1	50.9677	66.129	0	100	41.8403	0.0569197	9.04228	1.69269	0.0397338	271500000	459500000	100	1301.89
China	2020	952340	13.7667	6	0	50.8299	63.278	0	100	49.7993	0.0457284	9.0826	2.12275	0.0286513	287000000	609200000	0	1376.67
China	2021	1097318	13.9084	7	0	50.487	57.7922	0	100	54.9744	-0.0357006	9.2157	2.37953	0.0159514	398300000	947600000	0	1390.84
China	2022	535256	13.1905	8	0	50	54.0299	0	100	60.9672	-0.0310286	9.2419	1.44995	0.00719627	485500000	703900000	0	1319.05
China	2023	532100	13.1846	9	0	50	83.7243	0	100	65.0392	-0.0396523	9.23068	1.05796	0.0455097	546000000	577600000	0	1318.46
China	2017	864180	13.6695	1	0	52.451	20.297	0	100	56.5271	0.0148381	10.2456	1.51205	0.385581	4998000000	7557000000	0	1366.95
China	2018	768486	13.5522	2	0	51.7986	20.6522	0	100	54.5756	0.0196529	10.2447	1.69808	0.379292	4856000000	8246000000	0	1355.22
China	2019	872664	13.6793	3	0	50.9677	48.3871	0	100	56.8992	0.0239243	10.2051	1.09658	0.32634	5293000000	5804000000	0	1367.93
China	2020	861846	13.6668	4	0	50.8299	50.4149	0	100	66.0333	0.0232775	10.1924	1.64051	0.364992	3002000000	4924000000	0	1366.68
China	2021	766284	13.5493	5	0	50.487	51.9481	0	100	62.6013	-0.00208137	10.2479	1.02605	0.332834	6060000000	6218000000	0	1354.93
China	2022	787141	13.5762	1	1	50	87.6119	0	100	69.0748	0.0192526	10.2536	1.08753	0.280431	5376000000	5847000000	100	1357.62
China	2023	724932	13.4938	2	0	50	80.2053	1	100	70.6465	0.0134842	10.182	1.01388	0.373329	3991000000	4046000000	0	1349.38
China	2017	229008	12.3415	5	1	0	18.2715	0	100	34.8082	0.0533524	9.53857	1.33519	0	1763000000	2354000000	100	1234.15
China	2018	244379	12.4065	5	1	52.2059	16.9118	0	100	29.5301	0.10469	9.59127	1.50083	0	1704000000	2558000000	100	1240.65
China	2019	231256	12.3513	6	1	52.2059	16.1765	0	100	27.613	0.0850982	9.57852	1.69849	0	1463000000	2486000000	100	1235.13
China	2020	214025	12.2738	7	1	50.7246	18.8406	0	100	29.6234	0.0590865	9.60485	1.64269	0.0268346	1494000000	2454000000	100	1227.38
China	2021	220690	12.3045	8	1	51.4286	17.8571	0	100	37.3592	0.164882	9.76493	1.75672	0.0722778	2274000000	3995000000	100	1230.45
China	2022	226697	12.3314	9	1	50	13.1944	0	100	37.6841	0.0583662	9.81172	1.7034	0.0123804	2554000000	4350000000	100	1233.14
China	2023	208780	12.249	10	1	50	8.90411	0	100	29.9264	0.0378451	9.91716	1.34321	0.051395	4370000000	5870000000	100	1224.9
China	2017	674204	13.4213	4	1	52.451	99.5049	0	100	48.6733	0.0130531	9.98715	0.713545	0.229	1845000000	1317000000	100	1342.13
China	2018	756959	13.5371	5	0	51.7986	99.2754	0	100	52.5051	0.0691303	10.0393	1.01584	0.295346	1846000000	1875000000	0	1353.71
China	2019	574504	13.2613	6	0	50.9677	80.6452	0	100	50.7426	0.0275785	10.0084	1.00857	0.295211	1308000000	1319000000	0	1326.13
China	2020	459651	13.0382	7	0	50.8299	76.971	0	100	60.8745	0.0188807	10.0007	0.786025	0.261825	983600000	773100000	0	1303.82
China	2021	306513	12.633	8	0	50.487	71.5909	0	100	60.6794	0.00765384	10.0349	0.82554	0.261226	962400000	794500000	0	1263.3
China	2022	299114	12.6086	9	0	50	67.7612	1	28.125	60.5753	-0.00175631	10.0449	0.663973	0.255479	1096000000	727600000	0	354.616
China	2023	289973	12.5775	10	0	50	83.7243	1	67.8571	62.0974	0.00092617	9.99921	0.1564	0.235086	2694000000	421400000	0	853.476
China	2017	792165	13.5825	4	1	51.0417	13.5417	0	100	29.825	0.137081	9.24437	5.00242	0.00067938	149600000	748200000	100	1358.25
China	2018	845335	13.6475	5	1	51.8868	15.566	0	100	41.0535	0.114735	9.31994	2.50843	0	292500000	733800000	100	1364.75
China	2019	799942	13.5923	1	1	50.9009	44.1441	0	100	43.1098	0.115677	9.35144	2.56887	0.00615147	327000000	840100000	100	1359.23
China	2020	790026	13.5798	2	1	50.8	40	0	100	50.8357	-0.193707	9.25666	2.78893	0.00150739	324700000	905700000	100	1357.98
China	2021	766284	13.5493	3	1	50	33.6134	0	100	48.0288	0.0426934	9.30083	2.62134	0.0575788	374400000	981500000	100	1354.93
China	2022	787141	13.5762	4	0	50	36.4	0	100	51.2596	0.0176396	9.35832	3.09431	0.074602	393900000	1219000000	0	1357.62
China	2023	608943	13.3195	5	0	50	67.6	0	100	52.7575	-0.174167	9.24557	2.58602	0.104515	367300000	949700000	0	1331.95
China	2017	406885	12.9163	6	0	54.4118	18.6275	0	100	33.3353	0.150634	9.41687	2.68075	2.77278	564700000	1514000000	0	1291.63
China	2018	394848	12.8863	7	0	55.137	14.8973	0	100	44.206	0.11975	9.50039	2.37477	2.79402	698600000	1659000000	0	1288.63
China	2019	335248	12.7226	8	0	51.5106	14.3505	0	100	35.8856	0.111541	9.50735	2.8073	2.05917	660800000	1855000000	0	1272.26
China	2020	335248	12.7226	9	0	51.1457	13.4206	0	100	37.6547	0.112998	9.53108	3.40595	0.00338672	603400000	2055000000	0	1272.26
China	2021	335248	12.7226	1	0	50.1241	12.469	0	100	44.5215	0.0177491	9.54277	3.54804	0.00120107	591400000	2098000000	0	1272.26
China	2022	335248	12.7226	2	0	50	12.731	0	100	52.4595	0.0260708	9.5793	3.27684	0.00258192	751300000	2462000000	0	1272.26
China	2023	335248	12.7226	3	0	50	11.9161	0	100	60.3353	0.0275157	9.56381	3.26267	0.0148232	745600000	2433000000	0	1272.26
China	2017	8.49777e+06	15.9553	16	1	52.451	20.297	0	100	61.9465	0.117962	10.756	1.4739	0.276578	14580000000	21480000000	100	1595.53
China	2018	13986444	16.4536	17	1	51.7986	20.6522	0	88.4615	61.9415	0.152479	10.9307	1.176	0.237807	23320000000	27430000000	88.4615	1455.51
China	2019	15998836	16.588	18	1	50.9677	20.3226	0	76.7241	72.7944	0.125152	11.0221	1.07234	0.247801	29440000000	31570000000	76.7241	1272.7
China	2020	15082306	16.529	19	1	50.8299	50.4149	0	11.2245	75.3551	0.114322	11.1368	1.05751	0.243735	34500000000	36480000000	11.2245	185.53
China	2021	19463602	16.7841	20	1	50.487	45.4545	1	29.1667	81.7809	0.140005	11.3104	1.1805	0.196834	41240000000	48680000000	29.1667	489.535
China	2022	23299381	16.9639	21	1	50	48.0597	1	8.94737	84.5453	0.154668	11.4045	1.20271	0.200622	63460000000	76320000000	8.94737	151.783
China	2023	21168010	16.868	22	1	50	70.5279	1	31.1538	87.2565	0.118294	11.3595	1.30351	0.227574	62950000000	82060000000	31.1538	525.503
China	2017	1001000	13.8165	14	0	0	17.6342	0	100	59.9556	0.0199828	8.88905	1.70195	0.382662	210000000	357500000	0	1381.65
China	2018	1076000	13.8888	15	0	0	15.1178	0	100	59.7595	0.0202017	8.95599	2.16048	0.278296	198900000	429700000	0	1388.88
China	2019	1801000	14.4039	16	0	0	12.6014	0	100	59.5635	0.0168783	9.10532	1.25954	0.258257	440400000	554700000	0	1440.38
China	2020	2178000	14.5939	13	0	50.8299	20.1245	0	100	61.3109	0.0201984	9.20356	1.71596	0.286624	431800000	741000000	0	1459.39
China	2021	2234000	14.6193	14	0	50.487	17.6948	0	100	59.2612	-0.109832	9.39254	2.84929	0.120006	519400000	1480000000	0	1461.93
China	2022	3266000	14.9991	15	0	50	15.0746	0	100	57.6701	-0.102573	9.64153	4.36532	0.283914	546800000	2387000000	0	1499.91
China	2023	4725000	15.3684	16	0	50	12.61	0	100	61.1879	-0.140452	9.60142	2.9288	0.36753	662100000	1939000000	0	1536.84
China	2017	831773	13.6313	4	0	0	18.338	0	100	81.4433	0.0405866	10.1053	1.57888	0.332177	6471000000	10220000000	0	1363.13
China	2018	1.07588e+06	13.8887	4	0	51.7986	20.6522	0	100	43.7248	0.0511869	10.3678	1.59212	0.31128	12170000000	19380000000	0	1388.87
China	2019	1.58534e+06	14.2763	1	0	50.9677	20.3226	0	100	38.8008	0.0362423	10.5448	1.68107	0.323009	17940000000	30160000000	0	1427.63
China	2020	2101468	14.5581	2	0	50.8299	20.1245	0	100	55.4433	0.0326615	10.669	1.64943	0.319642	24540000000	40480000000	0	1455.82
China	2021	2.06069e+06	14.5386	3	0	50.487	17.6948	0	100	65.5464	0.0337867	10.7644	1.53168	0.276398	31700000000	48560000000	0	1453.86
China	2022	2.4107e+06	14.6954	4	0	50	41.194	0	100	77.6652	0.0303607	10.8333	1.57114	0.26421	35220000000	55340000000	0	1469.54
China	2023	1.5905e+06	14.2796	1	0	50	42.9619	0	100	78.5517	-0.0331183	10.7481	1.18929	0.281423	37500000000	44600000000	0	1427.96
China	2017	2.895e+06	14.8785	3	0	54.4118	18.6275	0	100	42.2538	0.0329487	10.3004	0.238903	0.550258	8038000000	1920000000	0	1487.85
China	2018	3.53196e+06	15.0774	4	0	55.137	14.8973	0	100	45.6005	0.0320068	10.3499	0.36307	0.534592	7248000000	2632000000	0	1507.74
China	2019	3.09505e+06	14.9453	1	0	51.5106	14.3505	0	100	45.012	0.0336909	10.3285	0.447107	0.514634	5786000000	2587000000	0	1494.53
China	2020	3.05668e+06	14.9328	2	0	51.1457	13.4206	0	100	45.765	0.035078	10.3526	0.528946	0.501791	6254000000	3308000000	0	1493.28
China	2021	3.05668e+06	14.9328	3	0	50.1241	12.469	0	100	44.1758	0.0342408	10.4292	0.589406	0.519575	8108000000	4779000000	0	1493.28
China	2022	3.05668e+06	14.9328	4	0	50	50.462	0	100	41.2369	0.0442066	10.5103	0.63824	0.509942	9798000000	6254000000	0	1493.28
China	2023	3.05668e+06	14.9328	5	0	50	47.6168	1	100	62.339	0.02858	10.5101	0.714126	0.540345	10730000000	7665000000	0	1493.28
China	2017	648711	13.3827	7	0	52.451	66.3366	0	100	41.7676	0.0485909	10.5103	1.51416	0.257403	13170000000	19950000000	0	1338.27
China	2018	885603	13.694	8	0	51.7986	64.8551	0	100	32.8569	0.056088	10.7463	1.31648	0.213373	27280000000	35910000000	0	1369.4
China	2019	968511	13.7835	9	0	50.9677	59.6774	0	100	29.9469	0.048044	10.8676	1.48905	0.236385	36340000000	54110000000	0	1378.35
China	2020	1.12141e+06	13.9301	10	0	50.8299	57.2614	0	100	40.9259	0.0458145	10.9717	1.48317	0.241098	47960000000	71140000000	0	1393.01
China	2021	1.24812e+06	14.0372	11	0	50.487	51.9481	0	100	52.7583	0.0406946	11.0692	1.44372	0.236656	61230000000	88390000000	0	1403.71
China	2022	1.26887e+06	14.0536	12	0	50	41.194	0	100	61.2422	0.038747	11.1394	1.44306	0.237691	70300000000	101400000000	0	1405.36
China	2023	1.28501e+06	14.0663	13	0	50	35.3372	0	100	58.099	0.0394877	11.0572	1.60845	0.283272	48700000000	78330000000	0	1406.63
China	2017	1413000	14.1612	3	0	52.451	50.9901	0	100	52.1639	0.0367292	10.005	1.85964	0.299081	1981000000	3684000000	0	1416.12
China	2018	1413000	14.1612	4	0	51.7986	41.6667	0	100	52.9112	0.0114754	10.0762	2.1864	0.277976	1907000000	4169000000	0	1416.12
China	2019	1372000	14.1318	5	0	50.9677	20.3226	0	100	54.9414	0.00586203	10.1591	2.15079	0.237526	2859000000	6150000000	0	1413.18
China	2020	1312000	14.0871	6	0	50.8299	20.1245	0	100	55.0311	0.0102948	10.2158	2.14459	0.240028	3205000000	6874000000	0	1408.71
China	2021	1653000	14.3181	7	0	50.487	17.6948	0	100	51.0068	0.0280201	10.4958	3.89738	0.20349	3893000000	15170000000	0	1431.81
China	2022	1395000	14.1484	1	0	50	33.8806	0	100	51.5241	0.0526507	10.5576	3.41697	0.187543	4454000000	15220000000	0	1414.84
China	2023	1510000	14.2276	2	0	50	35.3372	0	100	64.4921	0.0550079	10.6416	2.36219	0.198468	7025000000	16590000000	0	1422.76
China	2017	8023000	15.8978	3	0	51.5625	52.3438	1	100	73.2228	0.0203549	10.4343	0.81098	0.142438	18330000000	14870000000	0	1589.78
China	2018	9252000	16.0404	4	0	52.2059	44.8529	1	100	68.9678	-0.00455369	10.4548	0.80491	0.162047	19460000000	15660000000	0	1604.04
China	2019	10383000	16.1557	5	0	52.2059	43.3824	1	100	69.7969	0.0224752	10.477	0.824105	0.188494	20490000000	16890000000	0	1615.57
China	2020	9952000	16.1133	6	0	50.7246	46.3768	1	85	69.7478	0.025903	10.5069	0.805458	0.210315	23260000000	18730000000	0	1369.63
China	2021	13063000	16.3853	7	0	51.4286	17.8571	1	72.7273	71.9868	0.0374507	10.5797	0.852538	0.140835	27370000000	23340000000	0	1191.66
China	2022	13063000	16.3853	8	0	50	43.75	1	34.6154	71.9557	0.0520074	10.6485	0.885164	0.134309	32760000000	29000000000	0	567.183
China	2023	11315000	16.2416	9	0	50	40.411	1	33.3333	71.6251	0.040293	10.5902	0.879184	0.112008	26090000000	22940000000	0	541.388
China	2017	345672	12.7532	9	0	0	18.338	0	100	59.6396	0.028084	10.1791	1.13047	0.259459	10300000000	11640000000	0	1275.33
China	2018	368873	12.8182	9	0	0	20.6522	0	100	22.1532	0.0408704	10.464	1.1243	0.260727	19810000000	22270000000	0	1281.82
China	2019	349066	12.763	10	0	50.9677	20.3226	0	100	24.1032	0.0457861	10.6901	1.15868	0.241953	33560000000	38890000000	0	1276.3
China	2020	344738	12.7505	11	0	50.8299	20.1245	0	75	36.4651	0.0313159	10.8277	1.0345	0.188044	51550000000	53330000000	0	956.291
China	2021	1.47648e+06	14.2052	1	0	50.487	17.6948	0	100	57.2219	0.0318315	10.9214	1.10069	0.193585	58730000000	64650000000	0	1420.52
China	2022	1.68921e+06	14.3398	2	0	50	15.0746	0	100	50.5201	0.0246377	10.9296	1.06361	0.191942	58150000000	61850000000	0	1433.98
China	2023	1.17149e+06	13.9738	3	0	50	12.61	0	100	54.7224	0.00148011	10.8274	0.962599	0.171538	46150000000	44420000000	0	1397.38
China	2017	655365	13.393	5	1	54.4118	96.5686	0	100	44.5737	0.0705598	9.35591	3.23492	0.075691	386600000	1251000000	100	1339.3
China	2018	655365	13.393	6	1	55.137	97.774	0	100	52.4785	0.0799827	9.41148	3.93068	0.0599182	354000000	1392000000	100	1339.3
China	2019	907134	13.718	7	1	51.5106	95.0151	0	50	51.7207	0.0744107	9.54267	3.22164	0.22254	483900000	1559000000	50	685.902
China	2020	1.11106e+06	13.9208	8	1	51.1457	96.3175	0	100	51.9327	0.0764896	9.57811	2.7525	0.209424	658300000	1812000000	100	1392.08
China	2021	1.15969e+06	13.9637	9	1	50.1241	91.9355	0	100	54.4345	0.0812747	9.63192	3.12448	0.154555	704700000	2202000000	100	1396.37
China	2022	1.20858e+06	14.0049	10	1	50	80.6982	0	100	50.6917	0.0839757	9.68249	3.14033	0.135308	815100000	2560000000	100	1400.49
China	2023	1.29255e+06	14.0721	11	1	50	39.1325	0	100	52.9083	0.0904542	9.6851	3.0453	0.134464	870700000	2651000000	100	1407.21
China	2017	485067	13.092	5	0	51.5625	18.75	0	100	31.6039	0.154726	9.4405	2.36718	0.0458202	737300000	1745000000	0	1309.2
China	2018	498436	13.1192	1	0	52.2059	16.9118	0	100	38.9535	0.14862	9.5285	1.90471	0.00304042	1054000000	2008000000	0	1311.92
China	2019	556178	13.2288	2	0	52.2059	16.1765	0	100	41.4387	0.150735	9.57754	2.19616	0.00712564	895900000	1967000000	0	1322.88
China	2020	646284	13.379	3	0	50.7246	18.8406	0	100	54.7208	0.185464	9.66356	2.52646	0.0105325	965800000	2440000000	0	1337.9
China	2021	640261	13.3696	4	0	51.4286	17.8571	0	100	54.0058	0.175527	9.73793	2.81433	0.00270696	1138000000	3202000000	0	1336.96
China	2022	1.13176e+06	13.9393	5	0	50	13.1944	0	100	52.0471	0.162905	9.78219	2.67439	0.0139465	1299000000	3473000000	0	1393.93
China	2023	1.13176e+06	13.9393	6	0	50	23.2877	0	100	55.2233	0.1492	9.78219	2.29662	0	1072000000	2463000000	0	1393.93
China	2017	3.21705e+06	14.984	4	0	54.4118	41.6667	0	100	34.8625	0.046386	10.3563	1.33109	0.21284	14370000000	19120000000	0	1498.4
China	2018	4.77076e+06	15.378	5	0	55.137	31.6781	0	100	57.3168	0.0497408	10.467	1.30653	0.195304	19150000000	25020000000	0	1537.8
China	2019	5.29678e+06	15.4826	6	0	51.5106	30.2115	0	100	45.8454	0.0441044	10.5352	1.2785	0.23372	23280000000	29770000000	0	1548.26
China	2020	6.28458e+06	15.6536	7	0	51.1457	55.5646	0	100	42.2916	0.0420048	10.5885	1.28906	0.204304	25630000000	33040000000	0	1565.36
China	2021	8.00766e+06	15.8959	1	0	50.1241	53.4119	0	100	43.3575	0.041634	10.6785	1.31196	0.220176	31260000000	41010000000	0	1589.59
China	2022	9.11573e+06	16.0255	2	0	50	27.2587	0	100	45.835	0.0404076	10.7227	1.32655	0.203833	34530000000	45800000000	0	1602.55
China	2023	7.41866e+06	15.8195	3	0	50	24.6425	0	100	41.3719	0.040976	10.7234	1.35939	0.190776	34070000000	46310000000	0	1581.95
China	2017	919631	13.7317	4	0	0	45.5749	0	100	56.7481	0.0344887	9.99786	1.7732	0.301077	4764000000	8448000000	0	1373.17
China	2018	1.17671e+06	13.9782	5	0	0	40.6255	0	100	67.22	0.0391969	10.1926	2.02182	0.328362	6872000000	13890000000	0	1397.82
China	2019	1.21228e+06	14.008	6	0	0	35.6761	0	100	77.692	0.0417577	10.2735	2.12401	0.369083	7939000000	16860000000	0	1400.8
China	2020	1.34692e+06	14.1133	3	0	50.8299	50.4149	0	100	47.0013	0.0383281	10.3644	1.60514	0.338224	12640000000	20290000000	0	1411.33
China	2021	1.54498e+06	14.2505	4	0	50.487	45.4545	0	100	52.2411	0.0304368	10.4676	1.53607	0.333345	16570000000	25450000000	0	1425.05
China	2022	1.14923e+06	13.9546	5	0	50	41.194	0	100	74.0585	0.0243855	10.4946	1.43202	0.281376	17160000000	24570000000	0	1395.46
China	2023	985907	13.8013	6	0	50	35.3372	0	100	74.6354	-0.0552339	10.3372	1.0486	0.329842	16330000000	17120000000	0	1380.13
China	2017	1.31499e+06	14.0893	5	1	52.451	55.9406	0	100	48.6866	0.0808472	9.20137	1.95933	0.277126	164700000	322700000	100	1408.93
China	2018	1.31565e+06	14.0898	6	1	51.7986	58.6957	0	100	45.6026	0.0745734	9.32506	2.40286	0.320377	337500000	810900000	100	1408.98
China	2019	1.13635e+06	13.9433	7	1	50.9677	52.5806	0	100	53.0106	0.0925788	9.30382	2.68041	0.23806	240800000	645400000	100	1394.33
China	2020	1.34549e+06	14.1123	7	1	50.8299	63.278	0	100	53.233	0.0684303	9.32781	2.85171	0.189842	231500000	660200000	100	1411.23
China	2021	1000000	13.8155	9	1	50.487	57.7922	0	100	68.071	0.0474709	9.43286	4.60391	0.164843	222400000	1024000000	100	1381.55
China	2022	1.04296e+06	13.8576	9	1	50	85.3731	0	100	63.1788	0.0882374	9.48067	5.48645	0.136831	223500000	1226000000	100	1385.76
China	2023	1.18425e+06	13.9846	10	0	50	83.7243	0	100	62.363	0.0926193	9.50353	5.44108	0.203221	260100000	1415000000	0	1398.46
China	2017	399000	12.8967	6	1	0	71.5872	0	100	62.937	0.13004	8.35417	4.17975	0	39215000	163900000	100	1289.67
China	2018	374000	12.832	6	1	51.7986	87.6812	0	100	43.4086	0.0739563	8.70266	3.5661	0	111600000	397900000	100	1283.2
China	2019	505000	13.1323	7	1	50.9677	86.7742	0	100	40.2529	0.0292125	8.96236	4.42604	0.0114529	153500000	679500000	100	1313.23
China	2020	520000	13.1616	8	1	50.8299	82.3651	0	100	61.046	-0.130112	8.9491	2.46786	0.0271337	224500000	554000000	100	1316.16
China	2021	576000	13.2639	9	1	50.487	67.8571	0	50	59.7432	-0.24086	9.16059	3.02879	0.0380011	327900000	993200000	50	663.193
China	2022	664000	13.406	10	1	50	64.6269	0	100	58.2903	-0.281602	9.34906	3.96574	0.0700355	413300000	1639000000	100	1340.6
China	2023	1492000	14.2156	11	1	50	59.6774	0	100	58.9484	-0.179058	9.40592	3.23264	0.137371	546000000	1765000000	100	1421.56
China	2017	443756	13.003	12	0	0	99.7392	0	100	67.498	0.0343201	9.99642	1.47176	0.374479	5088000000	7488000000	0	1300.3
China	2018	593886	13.2944	12	0	51.7986	75	0	100	63.0124	0.0420403	10.0892	1.31547	0.345004	7379000000	9707000000	0	1329.44
China	2019	669042	13.4136	1	0	50.9677	98.3871	0	100	62.7193	0.0382227	10.2236	1.40221	0.3792	9384000000	13160000000	0	1341.36
China	2020	718205	13.4845	2	0	50.8299	96.0581	0	100	63.9414	0.030339	10.3229	1.60047	0.380158	10750000000	17210000000	0	1348.45
China	2021	766284	13.5493	3	0	50.487	94.9675	0	100	59.8622	0.00140608	10.4363	1.54957	0.358588	14560000000	22560000000	0	1354.93
China	2022	1.96785e+06	14.4924	1	0	50	85.3731	0	100	70.9023	0.00727777	10.4386	1.64568	0.324476	13600000000	22380000000	0	1449.24
China	2023	1159891	13.9638	1	0	50	83.7243	0	100	67.0741	-0.0834974	10.318	1.0338	0.384239	15890000000	16430000000	0	1396.38
China	2017	753277	13.5322	1	0	0	53.3777	0	100	35.5537	-0.00236911	10.3781	2.23171	0.527896	8469000000	18900000000	0	1353.22
China	2018	845335	13.6475	12	0	0	47.679	0	100	36.621	0.0160536	10.5158	1.77838	0.52099	13810000000	24570000000	0	1364.75
China	2019	1.23627e+06	14.0276	1	0	0	41.9804	0	100	37.6883	0.0148921	10.5226	1.69187	0.474902	14020000000	23720000000	0	1402.76
China	2020	1.40768e+06	14.1575	12	0	51.7986	58.6957	0	100	37.5209	0.0166583	10.5901	1.53987	0.437729	17780000000	27380000000	0	1415.74
China	2021	1.71648e+06	14.3558	1	0	50.9677	52.5806	0	100	30.4786	0.0181762	10.6766	1.78514	0.393766	19580000000	34960000000	0	1435.58
China	2022	1.80728e+06	14.4073	2	0	50.8299	50.4149	0	100	37.6679	-0.0441926	10.6597	1.15712	0.456113	31620000000	36580000000	0	1440.73
China	2023	869918	13.6761	3	0	50.487	40.4221	1	100	38.6821	-0.0469343	10.5835	1.02753	0.509802	29250000000	30050000000	0	1367.62
China	2017	764367	13.5468	5	0	0	93.9498	0	100	53.9656	0.118296	9.07143	4.97758	0.137894	187300000	932200000	0	1354.68
China	2018	1.04975e+06	13.8641	5	0	55.137	83.7329	1	100	47.5774	0.113705	9.13487	4.88273	0.126783	215400000	1052000000	0	1386.41
China	2019	1040797	13.8555	6	0	51.5106	91.2387	1	100	54.0143	0.107892	9.15258	4.95312	0.113766	217000000	1075000000	0	1385.55
China	2020	1.31949e+06	14.0928	7	0	51.1457	93.0442	1	100	51.2892	0.0732605	9.17722	4.48628	0.139804	242700000	1089000000	0	1409.28
China	2021	1.13778e+06	13.9446	8	0	50.1241	91.9355	1	100	53.6436	0.0734684	9.22447	3.03614	0.154204	376200000	1142000000	0	1394.46
China	2022	1.3013e+06	14.0789	9	0	50	91.4784	1	82.8767	50.2315	0.0769343	9.26131	3.30751	0.141775	387000000	1280000000	0	1166.81
China	2023	1.17105e+06	13.9734	10	0	50	97.7598	1	100	54.9956	0.0831957	9.25771	4.42191	0.127748	297500000	1315000000	0	1397.34
China	2017	26501.5	10.185	7	0	0	81.4377	0	100	47.0429	0.224366	7.76648	3.25602	0	14263863	46443468	0	1018.5
China	2018	338134	12.7312	6	0	0	79.4108	0	100	51.3526	0.166847	8.11995	4.07872	0	27567435	112400000	0	1273.12
China	2019	694640	13.4512	7	0	0	77.3839	0	100	55.6624	0.148621	8.20124	3.61068	0.00086567	33231910	120000000	0	1345.12
China	2020	490965	13.1041	6	0	50.8299	82.3651	0	100	41.3691	0.20737	8.32819	3.41	0.00805208	47096584	160600000	0	1310.41
China	2021	616398	13.3316	7	0	50.487	82.7922	0	100	50.8013	0.156646	8.58801	4.55397	0.0106248	64036475	291600000	0	1333.16
China	2022	622629	13.3417	7	0	50	80	0	100	47.9279	0.0360934	8.61294	3.95225	0.0159518	77050897	304500000	0	1334.17
China	2023	569216	13.252	9	0	50	76.5396	0	100	56.6927	0.0761266	8.60451	4.73289	0.0139777	63269733	299400000	0	1325.2
China	2017	66081.2	11.0986	6	0	0	72.3436	0	100	57.3273	0.0882206	8.22681	2.9306	0	51553496	151100000	0	1109.86
China	2018	471480	13.0636	7	0	0	63.5903	0	100	64.3638	0.0638689	8.34563	2.25796	0	82896905	187200000	0	1306.36
China	2019	503426	13.1292	8	0	0	54.837	0	100	71.4002	-0.0273435	8.67534	4.36218	0	98795544	431000000	0	1312.92
China	2020	560632	13.2368	5	0	0	77.7597	0	100	55.0559	-0.240031	8.63081	2.56825	0.106742	127800000	328200000	0	1323.68
China	2021	667316	13.411	6	0	50	73.8806	0	75	53.2929	-0.0801902	8.71252	2.44212	0.0955244	163700000	399900000	0	1005.83
China	2022	464663	13.0491	7	0	50	70.5279	0	100	58.1374	-0.0265661	8.48952	4.30044	0.0236813	58956307	253500000	0	1304.91
China	2023	597674	13.3008	8	0	50	49.6997	0	100	76.8959	0.328563	8.73387	3.34061	0.0132356	144700000	483300000	0	1330.08
China	2017	78352.3	11.269	5	0	0	65.2708	0	100	42.9182	-0.193357	8.60805	24.5508	0.177569	10974939	269400000	0	1126.9
China	2018	64091.7	11.0681	6	0	0	60.5273	0	100	45.2942	-0.27159	8.57711	8.85467	0.207552	25095062	222200000	0	1106.81
China	2019	356483	12.784	7	0	0	55.7839	0	100	47.6701	-1.37062	8.94892	6.99107	0.129569	97494146	681600000	0	1278.4
China	2020	591945	13.2912	4	0	50.8299	70.5394	0	100	39.34	-0.257804	9.01645	5.22772	0.119644	149900000	783600000	0	1329.12
China	2021	847510	13.6501	5	0	50.487	64.4481	0	100	42.202	-0.104736	9.25859	6.37122	0.101949	227700000	1451000000	0	1365.01
China	2022	480156	13.0819	6	0	50	60.597	0	100	50.3334	-0.194365	9.40777	3.78711	0.153716	480200000	1818000000	0	1308.19
China	2023	463666	13.0469	7	0	50	56.0117	0	100	44.5494	-0.128827	9.40656	3.28838	0.183554	507300000	1668000000	0	1304.69
China	2017	1.04018e+06	13.8549	5	0	0	19.3806	0	100	39.8088	0.0109365	9.86402	1.17546	2.36403	3754000000	4413000000	0	1385.49
China	2018	5.67588e+06	15.5517	6	0	0	18.0667	0	100	45.3439	-0.624155	10.1403	1.29716	1.91727	7244000000	9397000000	0	1555.17
China	2019	7.53443e+06	15.835	4	0	50.9677	20.3226	0	100	20.1404	0.114657	10.3247	1.71153	0.0752702	9009000000	15420000000	0	1583.5
China	2020	11365739	16.2461	5	0	50.8299	20.1245	0	100	33.4477	0.0614428	10.4212	1.49206	0.101202	13240000000	19760000000	0	1624.61
China	2021	13538697	16.4211	6	0	50.487	17.6948	0	72.7273	37.3092	0.0928986	10.5897	1.63335	0.0728344	16540000000	27020000000	0	1194.26
China	2022	8.83424e+06	15.9941	7	0	50	15.0746	1	69.2308	31.8633	0.0705607	10.6638	1.60594	0.100815	18220000000	29260000000	0	1107.29
China	2023	7.91887e+06	15.8848	8	0	50	12.61	1	16.6667	48.608	0.00883677	10.5983	1.78979	0.0952667	12990000000	23260000000	0	264.746
China	2017	626530	13.348	1	0	52.451	20.297	0	100	32.5426	0.036357	10.2028	1.58421	0.387839	6814000000	10790000000	0	1334.8
China	2018	683952	13.4356	2	0	51.7986	20.6522	0	100	26.0637	0.0293464	10.3168	1.65437	0.441996	7594000000	12560000000	0	1343.56
China	2019	683587	13.4351	3	0	50.9677	20.3226	0	100	43.5168	0.0260098	10.4288	1.33163	0.421499	13190000000	17570000000	0	1343.51
China	2020	739751	13.5141	4	1	50.8299	20.1245	0	100	53.3589	0.0494966	10.4883	1.18303	0.409212	15750000000	18640000000	100	1351.41
China	2021	827586	13.6263	5	1	50.487	17.6948	0	100	52.5754	0.0298536	10.5513	1.13779	0.342971	18560000000	21120000000	100	1362.63
China	2022	913084	13.7246	6	0	50	15.0746	0	100	55.1983	0.0110365	10.563	1.10292	0.336516	17660000000	19480000000	0	1372.46
China	2023	942411	13.7562	7	0	50	12.61	0	100	56.1266	-0.045552	10.4621	1.05316	0.381653	14970000000	15770000000	0	1375.62
China	2017	112343	11.6293	6	0	0	85.241	0	100	59.3741	-0.337377	8.78043	2.22785	0.131338	261200000	581900000	0	1162.93
China	2018	223783	12.3184	7	0	0	77.4702	0	100	56.8679	-0.197179	8.96279	3.02004	0	297900000	899600000	0	1231.84
China	2019	958476	13.7731	8	0	0	69.6995	0	100	54.3618	-0.0995394	9.25519	3.84287	0	306300000	1177000000	0	1377.31
China	2020	950616	13.7649	5	0	50.8299	91.0788	0	100	58.3708	-0.0603342	9.24997	3.18099	0.00772202	382800000	1218000000	0	1376.49
China	2021	524444	13.1701	6	0	50.487	89.9351	0	100	65.9463	-0.0613084	9.45406	5.71917	0.00613941	408800000	2338000000	0	1317.01
China	2022	653327	13.3898	7	0	50	73.8806	0	100	54.2519	-0.0844813	9.44947	3.47242	0.0112577	578400000	2008000000	0	1338.98
China	2023	543699	13.2061	8	0	50	70.5279	0	100	53.9151	-0.0348556	9.39646	3.62253	0.0102731	500500000	1813000000	0	1320.62
China	2017	2.30448e+06	14.6504	1	0	52.451	20.297	0	100	17.0437	0.0143793	10.6256	1.49885	0.385303	24280000000	36400000000	0	1465.04
China	2018	3.26453e+06	14.9986	2	0	51.7986	20.6522	0	100	39.5061	0.0254602	10.9812	1.29528	0.35227	59280000000	76790000000	0	1499.86
China	2019	3.19977e+06	14.9786	3	0	50.9677	20.3226	0	100	37.2129	0.0260419	11.018	1.17397	0.327993	68540000000	80470000000	0	1497.86
China	2020	3.1601e+06	14.9661	4	0	50.8299	20.1245	0	100	35.2296	0.0335729	11.1398	1.16718	0.347821	89180000000	104100000000	0	1496.61
China	2021	3.37165e+06	15.0309	5	0	50.487	17.6948	0	100	65.4911	0.0382295	11.2301	1.22082	0.294896	104800000000	128000000000	0	1503.09
China	2022	3.2446e+06	14.9925	1	0	50	15.0746	0	100	60.6189	-0.0367621	11.2677	0.973782	0.307432	147700000000	143800000000	0	1499.25
China	2023	3.14475e+06	14.9612	2	0	50	12.61	0	100	52.6073	-0.0263746	11.1988	0.897283	0.302241	135600000000	121700000000	0	1496.12
China	2017	18290	9.81411	5	0	0	76.5396	0	100	50.3522	0.137212	8.03663	0.315116	0	94316290	29720582	0	981.411
China	2018	18290	9.81411	6	0	0	84.0803	0	100	51.6047	0.15926	8.42672	2.61989	0	31380354	82213086	0	981.411
China	2019	57014	10.9511	7	0	0	91.621	0	100	52.8571	0.0511369	8.97949	1.04265	0	200200000	208800000	0	1095.11
China	2020	780833	13.5681	4	0	50.8299	74.6888	0	100	47.8281	0.0542828	9.10867	7.8545	0.0204122	62655491	492100000	0	1356.81
China	2021	498851	13.1201	5	0	50.487	64.4481	0	100	52.2085	0.0287771	9.14747	4.77762	0.0444027	85070192	406400000	0	1312.01
China	2022	503770	13.1299	6	0	50	91.194	0	100	51.7071	0.0321709	9.30515	2.37338	0.162939	168700000	400400000	0	1312.99
China	2023	628661	13.3514	7	0	50	90.9091	0	100	52.1701	0.00840768	9.34409	0.688818	0.292481	400700000	276000000	0	1335.13
China	2017	2.46882e+06	14.7193	4	0	52.451	73.2673	0	100	42.0859	0.0286582	10.9305	1.1962	0.242135	58380000000	69830000000	0	1471.92
China	2018	2.69354e+06	14.8064	5	0	51.7986	64.8551	0	100	55.3214	0.0350367	11.2077	1.12784	0.206322	118300000000	133400000000	0	1480.64
China	2019	2.90888e+06	14.8833	6	0	50.9677	66.129	0	92.8571	58.3229	0.036234	11.3748	1.1479	0.202043	177400000000	203600000000	0	1382.02
China	2020	3.01646e+06	14.9196	7	0	50.8299	66.39	0	100	77.7736	0.0346082	11.4377	1.16641	0.194421	200900000000	234400000000	0	1491.96
China	2021	4137931	15.2357	8	0	50.487	61.3636	0	100	80.4419	0.0275904	11.4899	1.16691	0.162287	228800000000	267000000000	0	1523.57
China	2022	4.25056e+06	15.2626	9	0	50	56.8657	0	100	76.542	0.0206762	11.4868	1.24297	0.163529	217100000000	269800000000	0	1526.26
China	2023	2.60975e+06	14.7748	10	0	50	73.4604	0	67.8571	70.2303	-0.00160419	11.403	1.24843	0.15576	178500000000	222900000000	0	1002.57
China	2017	5185.08	8.55354	6	0	0	17.6342	0	100	42.7133	-0.40532	7.63655	0.354989	0.0874931	67523261	23970042	0	855.354
China	2018	13832.7	9.53479	7	0	0	15.1178	0	100	43.1625	0.00687235	7.85575	0.534331	0	82440865	44050689	0	953.479
China	2019	28507	10.2579	8	0	0	12.6014	0	100	43.6118	-1.41029	8.19642	1.37995	2.63698	89201804	123100000	0	1025.79
China	2020	776380	13.5624	5	0	50.8299	20.1245	0	100	36.6966	0.141999	8.67631	2.43236	0.11148	168600000	410100000	0	1356.24
China	2021	965824	13.7807	6	0	50.487	17.6948	0	100	49.2281	-0.25472	8.95289	1.78101	0.0969221	363200000	646900000	0	1378.07
China	2022	947561	13.7616	7	0	50	15.0746	0	100	46.835	-0.106685	9.1719	2.33358	0.107618	439700000	1026000000	0	1376.16
China	2023	834252	13.6343	8	0	50	12.61	0	100	38.9918	-0.220468	9.06282	1.31842	0.474222	543500000	716600000	0	1363.43
China	2017	418695	12.9449	5	0	52.451	93.5644	0	100	74.0619	0.197871	9.54329	1.40585	0.168724	1314000000	1848000000	0	1294.49
China	2018	457249	13.033	6	0	51.7986	93.1159	1	100	76.2006	0.193716	9.67411	1.31624	0.204737	1706000000	2245000000	0	1303.3
China	2019	457858	13.0343	7	0	50.9677	59.6774	1	100	76.6898	0.125295	9.63792	1.44109	0.19821	1210000000	1743000000	0	1303.43
China	2020	476745	13.0747	8	0	50.8299	50.4149	1	100	76.5307	0.0693663	9.6914	1.92037	0.257789	1108000000	2127000000	0	1307.47
China	2021	518467	13.1586	9	0	50.487	57.7922	1	100	78.7558	0.0410573	9.7755	1.79642	0.236794	1437000000	2582000000	0	1315.86
China	2022	550054	13.2178	10	0	50	54.0299	1	100	77.4344	0.0319549	9.82056	1.85719	0.24987	1522000000	2827000000	0	1321.78
China	2023	555443	13.2275	11	0	50	56.0117	1	58.8235	75.0735	0.0152779	9.7671	1.89032	0.258403	1313000000	2482000000	0	778.09
China	2017	711508	13.4751	5	0	51.0417	56.25	0	100	43.3431	0.109971	9.12252	2.2244	0.176422	342000000	760800000	0	1347.51
China	2018	1.07895e+06	13.8915	6	0	51.8868	46.6981	0	100	52.9271	0.0982223	9.21849	1.72265	0.267529	561700000	967700000	0	1389.15
China	2019	1.17199e+06	13.9742	7	0	50.9009	44.1441	0	100	58.1147	0.092299	9.4067	1.05759	0.354456	1193000000	1262000000	0	1397.42
China	2020	1.25514e+06	14.0427	8	0	50.8	40	0	100	60.3766	0.0733004	9.44525	1.66978	0.445889	819100000	1368000000	0	1404.28
China	2021	1508046	14.2263	1	0	50	33.6134	0	100	46.1396	0.0351296	9.49993	1.37826	0.491532	1109000000	1528000000	0	1422.63
China	2022	1676296	14.3321	2	0	50	28.4	0	100	47.009	-0.00670096	9.55085	1.41833	0.431238	1154000000	1637000000	0	1433.21
China	2023	1.7755e+06	14.3896	3	0	50	23.2	0	100	48.902	0.0249103	9.54603	1.13688	0.381311	1376000000	1564000000	0	1438.96
China	2017	143742	11.8758	4	1	0	18.338	0	100	80.5869	0.0844453	8.45621	1.03625	0.56899	115300000	119500000	100	1187.58
China	2018	476461	13.0741	4	1	51.7986	20.6522	0	100	35.048	0.0739331	8.87231	3.80094	0	122700000	466200000	100	1307.41
China	2019	667733	13.4116	5	1	50.9677	20.3226	0	100	42.7622	0.0885353	9.13551	4.35652	0	191800000	835600000	100	1341.16
China	2020	717630	13.4837	1	1	50.8299	20.1245	0	100	56.1242	0.0748525	9.40285	3.36858	0.12464	412400000	1389000000	100	1348.37
China	2021	655939	13.3938	2	1	50.487	17.6948	0	100	68.7399	0.072701	9.64727	3.15776	0.11504	689400000	2177000000	100	1339.38
China	2022	946144	13.7601	3	1	50	41.194	0	100	69.9299	0.0961305	9.84086	2.36561	0.0975478	1300000000	3075000000	100	1376.02
China	2023	946144	13.7601	4	1	50	42.9619	1	100	78.1719	0.0972233	9.8565	1.98204	0.0892104	1351000000	2678000000	100	1376.02
China	2017	2.16045e+06	14.5858	3	0	54.4118	54.4118	0	100	47.2034	0.0402089	10.836	2.33828	0.0485598	2064000000	4827000000	0	1458.58
China	2018	2459155	14.7153	4	0	55.137	76.3699	1	33.3333	63.0461	0.0395956	10.9065	1.64531	0.0443452	4008000000	6594000000	0	490.511
China	2019	2.47255e+06	14.7208	5	0	51.5106	47.281	1	100	57.8533	0.0288062	10.9035	1.53566	0.042534	4941000000	7588000000	0	1472.08
China	2020	2.4419e+06	14.7083	6	0	51.1457	73.9771	1	100	57.2084	0.0423459	10.9326	1.4175	0.029184	6144000000	8709000000	0	1470.83
China	2021	2605364	14.7731	7	0	50.1241	71.7742	1	100	66.4769	0.03358	10.9962	1.52205	0.0385976	5455000000	8302000000	0	1477.31
China	2022	2.36142e+06	14.6748	1	0	50	42.4025	1	100	68.9389	0.0336462	11.0313	1.51272	0.0144209	3949000000	5973000000	0	1467.48
China	2023	1.88482e+06	14.4493	2	0	50	39.1325	1	72.449	68.6815	0.0393378	10.989	1.47518	0.0142477	2768000000	4084000000	0	1046.84
China	2017	440732	12.9962	4	1	52.451	20.297	0	100	27.7606	0.131958	9.22428	1.39943	0.0777162	959000000	1342000000	100	1299.62
China	2018	499670	13.1217	5	1	51.7986	20.6522	0	100	44.283	0.212998	9.38329	1.51002	0.0857087	1184000000	1788000000	100	1312.17
China	2019	530725	13.182	1	1	50.9677	20.3226	0	100	44.672	0.130263	9.52162	1.93241	0.243408	1262000000	2439000000	100	1318.2
China	2020	508776	13.1398	2	1	50.8299	20.1245	0	100	56.8553	0.15013	9.64432	1.77714	0.177084	1814000000	3224000000	100	1313.98
China	2021	645057	13.3771	3	1	50.487	17.6948	0	100	63.0964	0.149408	9.73489	1.91106	0.172328	2055000000	3928000000	100	1337.71
China	2022	734560	13.507	4	1	50	15.0746	0	100	62.1191	0.136256	9.78562	2.3573	0.160128	1869000000	4406000000	100	1350.7
China	2023	682741	13.4339	5	1	50	12.61	1	100	63.5202	0.060511	9.79481	1.58482	0.149702	2804000000	4443000000	100	1343.39
China	2017	1.54682e+06	14.2517	4	0	0	38.7364	0	100	24.6871	-0.0170241	9.68608	0.0345615	0	2817000000	97352133	0	1425.17
China	2018	1.54682e+06	14.2517	5	0	0	45.7958	0	100	32.4941	-0.0170241	9.68608	1.49981	0.0436426	2466000000	3699000000	0	1425.17
China	2019	1.54682e+06	14.2517	6	0	0	52.8552	0	100	40.3012	-0.0121421	9.75227	1.33062	0.0322673	2992000000	3981000000	0	1425.17
China	2020	1.54682e+06	14.2517	3	0	50.8299	20.1245	0	100	12.9532	-0.0410835	9.98507	1.86751	0.117583	3993000000	7457000000	0	1425.17
China	2021	1.54682e+06	14.2517	4	0	50.487	51.9481	0	100	32.7792	0.0323888	10.2037	2.60275	0.014646	5155000000	13420000000	0	1425.17
China	2022	1.06233e+06	13.876	5	0	50	54.0299	0	65.625	28.0904	-0.00512932	10.1985	2.41658	0.00452756	4555000000	11010000000	0	910.611
China	2023	1.64806e+06	14.3151	6	0	50	42.9619	0	12.5	40.5396	-0.0133286	10.2001	2.11223	0.00566086	4834000000	10210000000	0	178.939
China	2017	1.87239e+06	14.4427	1	0	52.451	55.9406	0	66.6667	52.842	0.0586992	9.86926	0.754594	0.326794	2642000000	1993000000	0	962.848
China	2018	2.15176e+06	14.5818	2	0	51.7986	50.7246	0	100	56.6596	0.0664219	9.9591	0.688381	0.305109	3935000000	2709000000	0	1458.18
China	2019	3.34521e+06	15.023	3	0	50.9677	46.129	0	100	60.0519	0.0573579	10.0314	0.652361	0.273954	4802000000	3133000000	0	1502.3
China	2020	3.01646e+06	14.9196	4	0	50.8299	44.1909	0	100	66.8692	0.0884383	10.0671	0.623722	0.242415	4494000000	2803000000	0	1491.96
China	2021	3.06513e+06	14.9356	5	0	50.487	40.4221	0	100	76.6251	0.0855985	10.1399	0.709175	0.223038	5093000000	3612000000	0	1493.56
China	2022	2.99114e+06	14.9112	6	0	50	64.6269	0	100	78.9763	0.0946688	10.197	0.662786	0.202474	6546000000	4338000000	0	1491.12
China	2023	3.76965e+06	15.1425	7	0	50	59.6774	1	100	80.4375	0.0658697	10.1714	0.751982	0.197038	5231000000	3934000000	0	1514.25
China	2017	1.08339e+06	13.8956	3	0	54.4118	90.1961	0	100	42.1294	0.0344075	10.5134	2.0392	0.533772	12600000000	25690000000	0	1389.56
China	2018	1.64902e+06	14.3157	4	0	55.137	83.7329	0	100	58.9689	0.0816908	10.661	1.89658	0.477154	17320000000	32840000000	0	1431.57
China	2019	1.74678e+06	14.3733	5	0	51.5106	81.571	0	100	63.222	0.0262783	10.7264	1.5253	0.446099	25850000000	39430000000	0	1437.33
China	2020	1.65403e+06	14.3187	6	0	51.1457	78.8871	0	100	62.7613	0.0254391	10.788	1.5845	0.461949	29350000000	46500000000	0	1431.87
China	2021	1.08322e+06	13.8955	7	0	50.1241	83.1266	0	100	70.5139	0.0210378	10.831	1.35317	0.378992	37120000000	50230000000	0	1389.55
China	2022	1.102e+06	13.9126	1	0	50	74.5893	0	100	63.8387	-0.0389027	10.7976	1.16037	0.326724	37340000000	43320000000	0	1391.26
China	2023	913414	13.7249	2	0	50	72.5453	0	67.8571	56.3889	-0.0411206	10.7283	1.21614	0.347399	30040000000	36540000000	0	931.336
China	2017	553310	13.2237	5	0	0	84.4282	0	100	56.0374	0.118755	8.67995	1.83534	0	223900000	410900000	0	1322.37
China	2018	553310	13.2237	5	0	51.7986	87.6812	0	100	66.7469	0.105077	8.80364	1.37322	0	328700000	451300000	0	1322.37
China	2019	567231	13.2485	6	0	50.9677	86.7742	0	100	63.561	0.0982149	8.89058	1.31337	0.00017776	425000000	558200000	0	1324.85
China	2020	612773	13.3257	7	0	50.8299	82.3651	0	100	60.2946	0.0681338	9.08779	1.25426	0.175567	596000000	747500000	0	1332.58
China	2021	513410	13.1488	8	0	50.487	86.2013	0	100	56.9016	0.0685786	9.30199	1.83732	0.104675	718100000	1319000000	0	1314.88
China	2022	582485	13.2751	9	0	50	82.8358	0	100	52.937	0.0648692	9.35468	1.60281	0.0920781	911300000	1461000000	0	1327.51
China	2023	558198	13.2325	10	0	50	90.9091	0	100	61.7038	0.040439	9.38802	1.46743	0.109709	1071000000	1572000000	0	1323.25
China	2017	244275	12.4061	4	0	52.451	98.5149	0	100	36.0219	0.0933871	8.96904	6.31596	0	96940228	612300000	0	1240.61
China	2018	244225	12.4058	5	0	51.7986	97.1014	0	100	50.1138	0.0687799	9.01047	6.42935	0	109000000	700900000	0	1240.58
China	2019	254672	12.4477	1	0	50.9677	90.9677	0	100	52.2664	0.0755213	8.99083	5.96323	0	113500000	676700000	0	1244.77
China	2020	267747	12.4978	2	0	50.8299	89.6266	0	100	59.9506	0.0725882	9.01045	4.41683	0.0567266	169200000	747400000	0	1249.78
China	2021	268352	12.5001	3	0	50.487	82.7922	0	100	64.3959	0.0411344	9.04357	4.61963	0.0543616	183100000	845800000	0	1250.01
China	2022	333118	12.7163	4	0	50	80	0	100	69.7469	0.0772222	9.05465	5.18869	0.00206983	172900000	897200000	0	1271.62
China	2023	338688	12.7328	5	0	50	76.5396	0	100	68.943	0.0936488	9.07683	4.07206	0.00090405	241500000	983400000	0	1273.28
China	2017	201642	12.2142	6	1	0	48.5623	0	100	20.2441	0.0866736	9.1362	2.03551	0.28195	293200000	596700000	100	1221.42
China	2018	292025	12.5846	7	1	0	51.974	0	100	28.2678	0.0891546	9.29356	1.60373	0.330367	494400000	792900000	100	1258.46
China	2019	378154	12.8431	5	1	51.5106	53.4743	0	100	4.01478	0.0899422	9.34205	1.12558	0.44682	737300000	829900000	100	1284.31
China	2020	461088	13.0413	6	1	51.1457	31.9149	0	100	1.92828	0.111071	9.35939	1.10251	0.390713	734100000	809300000	100	1304.13
China	2021	597701	13.3009	7	1	50.1241	60.2978	0	100	5.17585	0.110147	9.44446	1.36674	0.302409	737500000	1008000000	100	1330.09
China	2022	661199	13.4018	8	1	50	86.2936	0	100	9.77149	0.091643	9.51303	2.44494	0.251496	524600000	1283000000	100	1340.18
China	2023	630691	13.3546	9	1	50	85.1287	0	100	40.2117	0.0993605	9.55021	2.01921	0.194027	771800000	1558000000	100	1335.46
China	2017	161382	11.9915	14	0	0	64.6071	0	100	50.7057	0.147473	8.80466	1.67922	0.0422653	137500000	230900000	0	1199.15
China	2018	161382	11.9915	15	0	0	58.8043	0	100	68.1211	0.115388	9.15575	1.73621	0.187641	325900000	565800000	0	1199.15
China	2019	218166	12.293	13	0	51.5106	71.9033	0	100	3.88838	0.112554	9.14617	1.58029	0.185195	296900000	469200000	0	1229.3
China	2020	258554	12.4629	14	0	51.1457	61.6203	0	100	3.29234	0.132999	9.23263	1.39895	0.221019	413500000	578500000	0	1246.29
China	2021	337165	12.7283	15	0	50.1241	60.2978	0	100	39.4772	0.136843	9.37689	1.69316	0.142143	511000000	865200000	0	1272.83
China	2022	377828	12.8422	16	0	50	56.5195	0	100	54.3621	0.132117	9.53651	1.14967	0.259531	988000000	1136000000	0	1284.22
China	2023	376965	12.8399	17	0	50	53.5748	0	100	65.4309	0.111052	9.58586	1.79879	0.183088	778400000	1400000000	0	1283.99
China	2017	129627	11.7724	2	0	0	88.1066	0	100	55.5389	0.205154	9.0961	6.73408	0	149900000	1009000000	0	1177.24
China	2018	222861	12.3143	1	0	0	86.9905	0	100	59.3926	0.0863172	9.19793	2.3686	0.0645553	296200000	701500000	0	1231.43
China	2019	232710	12.3575	2	0	51.5106	89.577	0	100	41.6383	0.0718352	9.2397	2.3568	0.113301	376600000	887500000	0	1235.76
China	2020	228389	12.3388	1	0	51.1457	87.3977	0	100	52.5928	0.00334424	9.17142	4.34481	0.0131337	199600000	867200000	0	1233.88
China	2021	243678	12.4036	2	0	50.1241	87.3449	0	100	47.5848	0.0214238	9.19235	4.05	0.0143025	214600000	869100000	0	1240.36
China	2022	264479	12.4855	3	0	50	86.2936	0	100	58.8145	0.015789	9.2213	4.54589	0.0557499	256100000	1164000000	0	1248.55
China	2023	243577	12.4032	4	0	50	85.1287	0	100	57.7958	0.0174732	9.18263	4.80727	0.0200238	195200000	938500000	0	1240.32
China	2017	174276	12.0684	2	0	0	71.6401	0	100	28.3589	0.0961293	9.02066	3.24151	0.0784453	173300000	561800000	0	1206.84
China	2018	189048	12.1497	3	0	0	66.5384	0	100	28.2187	0.060805	9.05755	4.35508	0.0412553	134500000	585500000	0	1214.97
China	2019	207985	12.2452	4	0	0	61.4368	0	100	28.0784	0.0289584	9.03681	4.67508	0.0341917	121700000	569000000	0	1224.52
China	2020	265736	12.4903	1	0	51.1457	78.8871	0	100	31.883	0.0513424	9.08293	3.50974	0.0463203	177100000	621400000	0	1249.03
China	2021	311111	12.6479	2	0	50.1241	68.7345	0	100	21.4312	0.0601606	9.19315	2.44191	0.115814	358600000	875700000	0	1264.79
China	2022	351065	12.7687	3	0	50	65.9138	0	100	31.9226	0.0615829	9.26181	3.30681	0.171943	324000000	1071000000	0	1276.87
China	2023	340718	12.7388	4	0	50	62.8217	0	100	27.9183	0.0511784	9.26375	2.75788	0.169818	388300000	1071000000	0	1273.88
China	2017	138327	11.8374	11	0	0	46.2345	0	100	21.1305	0.17506	8.81107	3.61339	0	159300000	575500000	0	1183.74
China	2018	130900	11.7822	12	0	0	49.8884	0	100	20.389	0.151988	8.77872	4.57694	0	114400000	523500000	0	1178.22
China	2019	129277	11.7697	10	0	51.5106	37.9154	0	100	24.1731	0.191674	8.87628	3.71581	0	178500000	663400000	0	1176.97
China	2020	137931	11.8345	11	0	51.1457	55.5646	0	100	21.8068	0.278247	9.04007	3.46758	0	274400000	951600000	0	1183.45
China	2021	151131	11.9259	12	0	50.1241	45.2233	0	100	21.3489	0.244136	9.12656	3.76271	0	307800000	1158000000	0	1192.59
China	2022	140889	11.8557	13	0	50	42.4025	0	100	21.3264	0.192948	9.1169	4.52858	0.00020674	243800000	1104000000	0	1185.57
China	2023	140889	11.8557	14	0	50	39.1325	0	100	20.7054	0.148627	9.14209	3.42099	9.639e-05	340400000	1164000000	0	1185.57
China	2017	230546	12.3482	1	0	0	77.3029	0	100	17.0046	0.0641728	9.02422	0.966145	0.227243	486700000	470300000	0	1234.82
China	2018	230546	12.3482	13	0	0	67.9541	0	100	15.1244	0.073903	9.06105	0.987364	0.23616	436800000	431200000	0	1234.82
China	2019	269071	12.5027	1	0	0	58.6053	0	100	13.2442	0.0863363	9.13232	1.08926	0.30974	585900000	638200000	0	1250.27
China	2020	272918	12.5169	13	0	51.1457	93.0442	0	100	20.1355	0.0937227	9.11242	1.51768	0.167975	302800000	459600000	0	1251.69
China	2021	306513	12.633	1	0	50.1241	68.7345	0	100	15.4574	0.0899503	9.18061	1.67513	0.147598	354000000	593000000	0	1263.3
China	2022	338471	12.7322	2	0	50	65.9138	0	100	14.4665	0.0869759	9.26014	1.48175	0.142585	450400000	667400000	0	1273.22
China	2023	311721	12.6499	3	0	50	62.8217	0	100	14.1985	0.0578533	9.27743	1.3441	0.138094	528100000	709900000	0	1264.99
China	2017	158433	11.9731	2	0	0	77.4108	0	100	52.7058	0.0120644	8.59134	11.3148	0.00055623	14488841	163900000	0	1197.31
China	2018	169067	12.0381	3	1	0	72.5124	0	100	59.7975	0.126853	8.80007	2.13734	0.0754414	164400000	351300000	100	1203.81
China	2019	189077	12.1499	1	1	51.5106	81.571	0	100	32.4409	0.265914	8.99585	1.82066	0.0948725	368800000	671400000	100	1214.99
China	2020	186733	12.1374	2	1	51.1457	78.8871	0	100	40.9832	0.266602	9.19639	1.61012	0.218701	728500000	1173000000	100	1213.74
China	2021	199234	12.2022	3	1	50.1241	71.7742	0	100	43.1915	0.252418	9.3677	1.69251	0.192729	1045000000	1768000000	100	1220.22
China	2022	236142	12.3722	4	1	50	42.4025	0	100	46.1259	0.451081	9.67489	2.08525	0.0282043	1869000000	3897000000	100	1237.22
China	2023	217480	12.2899	5	0	50	39.1325	0	100	65.3285	0.221569	9.74115	2.3744	0.0539601	1918000000	4555000000	0	1228.99
China	2017	100821	11.5211	1	0	0	55.3196	0	100	26.1498	0.204963	8.65858	2.05996	0.152497	143300000	295100000	0	1152.11
China	2018	138327	11.8374	2	0	0	40.1423	0	100	24.5116	0.209645	8.91365	1.49953	0.303393	374900000	562100000	0	1183.74
China	2019	189077	12.1499	1	0	0	24.9651	0	100	22.8734	0.157752	9.02104	1.83235	0.420643	307200000	562900000	0	1214.99
China	2020	229826	12.3451	2	0	51.1457	78.8871	0	100	28.5766	0.131792	9.07997	1.5156	0.290954	394400000	597800000	0	1234.51
China	2021	275862	12.5277	1	0	50.1241	45.2233	0	100	25.5945	0.100756	9.22533	1.69124	0.287633	619500000	1048000000	0	1252.77
China	2022	283371	12.5545	2	0	50	35.1643	0	100	23.2564	0.0450752	9.28033	1.71894	0.326661	640200000	1101000000	0	1255.45
China	2023	289973	12.5775	3	0	50	31.6492	0	100	23.8954	0.0540032	9.24823	1.48998	0.299881	691600000	1030000000	0	1257.75
China	2017	115224	11.6546	4	0	0	31.1122	0	100	36.9791	0.00477202	8.95945	1.53043	0.167328	285400000	436700000	0	1165.46
China	2018	115273	11.6551	5	0	0	43.0126	0	100	40.9881	-0.0915153	8.95575	1.5228	0.0810095	226800000	345300000	0	1165.51
China	2019	109083	11.5999	3	0	51.5106	14.3505	0	100	26.3036	0.162082	9.02226	2.69497	0.0291463	223400000	602000000	0	1159.99
China	2020	136459	11.8238	4	0	51.1457	40.8347	0	100	28.5048	0.027238	9.00347	3.16383	0.00527266	156300000	494700000	0	1182.38
China	2021	160920	11.9887	5	0	50.1241	38.1514	0	100	34.136	0.145435	9.16942	3.36172	0.00605649	217900000	732600000	0	1198.87
China	2022	181042	12.1065	6	0	50	68.7372	0	100	30.6091	0.0515907	9.33298	2.37383	0.023085	509300000	1209000000	0	1210.65
China	2023	166734	12.0242	7	0	50	66.0153	0	100	45.2967	0.0646826	9.34704	2.5503	0.0340682	508700000	1297000000	0	1202.42
China	2017	115224	11.6546	2	0	0	28.7811	0	100	35.1668	0.0859388	8.85215	3.53016	0.0570893	129200000	456000000	0	1165.46
China	2018	138327	11.8374	3	0	0	48.1558	0	100	36.1501	0.0871237	8.89818	4.79327	0.0262273	97956079	469500000	0	1183.74
China	2019	130900	11.7822	4	0	0	67.5305	0	100	37.1334	0.0942813	8.94847	3.42134	0.0739708	139600000	477500000	0	1178.22
China	2020	129277	11.7697	1	0	51.1457	13.4206	0	100	35.7594	0.0786359	8.98352	4.02146	0.0844496	119300000	479700000	0	1176.97
China	2021	137931	11.8345	2	0	50.1241	12.469	0	100	29.0104	0.0444557	9.0536	3.69371	0.13112	151100000	558200000	0	1183.45
China	2022	157428	11.9667	3	0	50	68.7372	0	100	43.7349	0.0382974	9.1332	3.70168	0.131281	186900000	691700000	0	1196.67
China	2023	144986	11.8844	4	0	50	59.2469	0	100	34.1289	-0.0438667	9.06833	3.34149	0.110193	181400000	606100000	0	1188.44
China	2017	100821	11.5211	14	0	0	22.6731	0	100	31.9363	0.0436006	8.93858	0.890288	0.425888	458900000	408600000	0	1152.11
China	2018	115273	11.6551	15	0	0	18.9725	0	100	29.3493	0.0462781	9.08997	1.23102	0.546326	599600000	738100000	0	1165.51
China	2019	130900	11.7822	16	0	0	15.2719	0	100	26.7623	0.0284686	9.05591	1.2249	0.438586	492500000	603300000	0	1178.22
China	2020	150823	11.9239	13	0	51.1457	13.4206	0	100	35.0874	-0.181726	9.03889	1.05295	0.502672	536600000	565000000	0	1192.39
China	2021	183908	12.1222	14	0	50.1241	45.2233	0	100	33.9011	-0.176227	9.02917	0.696434	0.446892	813200000	566300000	0	1212.22
China	2022	201508	12.2136	15	0	50	12.731	0	100	23.7274	0.00613978	9.05107	0.759946	0.46736	815500000	619800000	0	1221.36
China	2023	195732	12.1845	16	0	50	11.9161	0	100	29.8553	-0.0449813	8.99775	0.753436	0.529735	721700000	543700000	0	1218.45
China	2017	151231	11.9266	5	1	0	92.7838	0	100	50.2811	0.0350695	8.96931	1.85109	0.244425	419400000	776400000	100	1192.66
China	2018	181805	12.1107	4	1	0	82.8889	0	100	51.2094	0.0354734	9.14645	1.73496	0.401737	599800000	1041000000	100	1211.07
China	2019	181805	12.1107	5	1	0	72.9939	0	100	52.1377	0.0353748	9.20845	1.72919	0.436201	693800000	1200000000	100	1211.07
China	2020	197506	12.1935	4	1	51.1457	99.5908	0	100	39.5905	0.0347966	9.26808	1.37375	0.445101	950400000	1306000000	100	1219.35
China	2021	236142	12.3722	5	1	50.1241	98.5112	0	100	61.3517	0.0404315	9.37426	1.3024	0.42156	1234000000	1608000000	100	1237.22
China	2022	236142	12.3722	1	1	50	80.6982	0	100	58.3553	-0.00958519	9.35516	1.15042	0.421863	1215000000	1398000000	100	1237.22
China	2023	239228	12.3852	2	1	50	72.5453	0	100	43.6836	0.00223054	9.32087	1.15056	0.431817	1098000000	1263000000	100	1238.52
China	2017	72015	11.1846	1	0	0	44.3752	0	100	20.9133	0.00623765	8.21338	42.4796	0	2.94728e+06	125200000	0	1118.46
China	2018	76848.6	11.2496	12	0	0	24.398	0	100	21.2898	0.00567388	8.24991	49.6307	2.351e-06	2.6443e+06	131200000	0	1124.96
China	2019	72722	11.1944	1	0	0	4.42082	0	100	21.6663	0.0114794	8.24115	39.4525	3.105e-06	3.37691e+06	133200000	0	1119.44
China	2020	71820.5	11.1819	12	0	51.1457	67.6759	0	100	16.776	0.0467884	8.27437	18.9922	0.00121512	7.18333e+06	136400000	0	1118.19
China	2021	245211	12.4099	1	0	50.1241	45.2233	0	100	25.2743	0.014198	9.13813	6.50738	0.00017903	87508331	569500000	0	1240.99
China	2022	251885	12.4367	2	0	50	12.731	0	100	23.8501	0.0907606	9.25151	6.92866	0.00145032	139300000	965100000	0	1243.67
China	2023	231978	12.3544	3	0	50	11.9161	0	100	18.5058	0.0655757	9.25551	6.46707	0.00133496	152300000	985200000	0	1235.44
China	2017	86418	11.3669	2	0	0	12.8468	0	100	29.5009	0.206818	8.68307	1.83727	0.0727905	119400000	219400000	0	1136.69
China	2018	146012	11.8915	1	0	0	12.4216	0	100	28.8083	0.0650906	8.75631	1.78801	0.0721881	147000000	262800000	0	1189.14
China	2019	167261	12.0273	2	0	0	11.9965	0	100	28.1156	0.0771934	8.78979	2.34267	0.0433498	128300000	300600000	0	1202.73
China	2020	172369	12.0574	1	0	51.1457	13.4206	0	100	29.2325	0.084558	8.86646	2.35578	0.0520909	158900000	374300000	0	1205.74
China	2021	183908	12.1222	2	0	50.1241	12.469	0	100	30.0883	0.0904658	8.96769	2.63192	0.0510598	188400000	495800000	0	1212.22
China	2022	299114	12.6086	3	0	50	12.731	0	100	30.5166	0.0521984	9.07193	3.27756	0.146052	200500000	657200000	0	1260.86
China	2023	275474	12.5262	1	0	50	11.9161	0	80	26.7809	0.00189957	9.05494	2.7247	0.155367	229400000	625100000	0	1002.1
China	2017	103702	11.5493	2	0	0	85.1419	0	100	34.2282	0.098795	8.61737	2.00781	0.00017728	136400000	273900000	0	1154.93
China	2018	153697	11.9427	3	0	0	80.3141	0	100	33.5769	0.0936185	8.89687	2.0392	0.0117617	202700000	413400000	0	1194.27
China	2019	145444	11.8875	4	0	0	75.4863	0	100	32.9256	0.0891744	8.92842	2.17608	0.00668864	216500000	471200000	0	1188.76
China	2020	143641	11.8751	1	0	51.1457	87.3977	0	100	43.3443	0.0885714	9.02119	3.46195	0.00130682	185900000	643700000	0	1187.51
China	2021	153257	11.9399	2	0	50.1241	87.3449	0	100	22.5819	0.034379	9.17653	2.14219	0.0391784	481000000	1030000000	0	1193.99
China	2022	157428	11.9667	3	0	50	83.6242	0	100	31.475	0.030956	9.14883	2.86708	0.00994095	324600000	930700000	0	1196.67
China	2023	159485	11.9797	4	0	50	72.5453	0	80	38.2091	-0.124662	9.02606	3.23898	0.00517724	215900000	699300000	0	958.376
China	2017	216045	12.2832	2	0	0	94.5052	0	100	56.336	0.0987237	9.0731	2.07441	0.222868	356100000	738700000	0	1228.32
China	2018	276655	12.5305	3	0	0	95.0236	0	100	59.2943	0.116021	9.28902	1.38975	0.2495	894900000	1244000000	0	1253.05
China	2019	290888	12.5807	4	0	0	95.542	0	100	62.2525	0.0927548	9.32686	1.73127	0.223719	818800000	1418000000	0	1258.07
China	2020	287282	12.5682	1	0	51.1457	93.0442	0	100	49.4481	0.0472401	9.34418	1.82822	0.204309	844200000	1543000000	0	1256.82
China	2021	306513	12.633	2	0	50.1241	95.8437	0	100	60.6023	-0.0667598	9.32015	2.02227	0.17747	768000000	1553000000	0	1263.3
China	2022	314856	12.6599	3	0	50	95.1745	0	100	62.551	0.041429	9.39706	1.7293	0.183447	1061000000	1835000000	0	1265.99
China	2023	289973	12.5775	4	0	50	94.9952	0	100	58.6593	0.0185976	9.33435	1.92982	0.172869	813800000	1571000000	0	1257.75
China	2017	64813.5	11.0793	2	0	0	43.2172	0	100	29.612	0.0157902	7.95928	4.51423	0.0372806	9.69915e+06	43784209	0	1107.93
China	2018	115273	11.6551	3	0	0	40.8485	0	100	38.4116	0.0382616	9.07932	1.46168	0.166724	453000000	662100000	0	1165.51
China	2019	145444	11.8875	4	0	0	38.4798	0	100	47.2112	0.0784276	9.07012	1.45007	0.175458	417100000	604800000	0	1188.76
China	2020	143641	11.8751	1	0	51.1457	48.4452	0	100	21.2255	0.0552988	9.1781	2.12002	0.152619	405900000	860600000	0	1187.51
China	2021	153257	11.9399	2	0	50.1241	38.1514	0	100	24.4365	0.0727115	9.31946	2.11606	0.231937	578100000	1223000000	0	1193.99
China	2022	157428	11.9667	3	0	50	42.4025	0	100	47.5235	0.0587465	9.41627	3.16574	0.174437	498400000	1578000000	0	1196.67
China	2023	188482	12.1468	4	0	50	39.1325	0	100	42.8618	0.0744944	9.38031	2.937	0.133065	473300000	1390000000	0	1214.68
China	2017	122425	11.7153	9	0	0	93.2471	0	100	22.3305	0.0566668	8.77452	4.90673	0.0583776	88981875	436600000	0	1171.53
China	2018	130643	11.7802	10	0	0	87.8596	0	100	34.1763	0.0732362	8.96599	2.09892	0.10422	345100000	724300000	0	1178.02
China	2019	189077	12.1499	11	0	0	82.4722	0	100	46.0222	0.0920386	8.96445	2.17201	0.11757	296400000	643900000	0	1214.99
China	2020	186733	12.1374	8	1	51.1457	96.3175	0	100	16.8056	0.0879113	9.05284	1.83943	0.14518	443200000	815200000	100	1213.74
China	2021	199234	12.2022	9	1	50.1241	94.9132	0	100	13.4247	0.0927876	9.20653	1.5309	0.120049	797100000	1220000000	100	1220.22
China	2022	299114	12.6086	10	1	50	91.4784	0	100	33.0249	0.126234	9.42455	1.37112	0.112383	1514000000	2077000000	100	1260.86
China	2023	143537	11.8743	11	1	50	79.5043	0	100	49.7584	0.134488	9.62202	1.29013	0.118501	2539000000	3275000000	100	1187.43
China	2017	187239	12.1401	11	0	0	99.6296	0	100	69.2829	0.0784225	8.53655	2.51228	0.0868212	62765849	157700000	0	1214.01
China	2018	276655	12.5305	12	0	0	99.4421	0	100	81.2669	0.111253	8.74093	1.83531	0.101937	112700000	206800000	0	1253.05
China	2019	261799	12.4753	10	0	51.5106	99.7545	0	100	21.5269	0.128908	8.79412	1.32649	0.160795	175800000	233200000	0	1247.53
China	2020	244190	12.4057	11	0	51.1457	99.7545	0	100	47.8395	0.165135	9.03423	1.88193	0.143397	257200000	484100000	0	1240.57
China	2021	383142	12.8562	12	0	50.1241	99.3797	0	100	76.4133	0.150081	9.47559	10.2217	0.0180651	174600000	1785000000	0	1285.62
China	2022	503770	13.1299	13	0	50	96.7659	0	100	70.6968	0.156852	9.57258	4.49776	0.042654	379800000	1708000000	0	1312.99
China	2023	472656	13.0661	14	0	50	96.2822	0	100	70.0181	0.0887606	9.59981	2.97816	0.100076	540700000	1610000000	0	1306.61
China	2017	86418	11.3669	5	1	0	96.7676	0	100	25.6019	0.197497	8.00162	14.7873	0	5.25201e+06	77663051	100	1136.69
China	2018	101440	11.5272	6	1	0	94.5466	0	100	31.7077	0.240879	8.11522	15.5568	0	6486032	100900000	100	1152.72
China	2019	101811	11.5309	7	1	0	92.3256	0	100	37.8134	0.243273	8.18714	13.566	0	8.38031e+06	113700000	100	1153.09
China	2020	100549	11.5184	4	1	51.1457	97.8723	0	100	18.0178	0.235405	8.31207	17.4914	0	8622714	150800000	100	1151.84
China	2021	114943	11.6522	5	1	50.1241	97.3325	0	100	27.618	0.177862	8.39083	21.1286	0	8.49344e+06	179500000	100	1165.22
China	2022	135388	11.8159	6	0	50	96.7659	0	100	32.1107	0.184515	8.48308	12.4218	0.00404058	17001752	211200000	0	1181.59
China	2023	124688	11.7336	7	0	50	90.6578	0	100	36.8727	0.162589	8.50331	14.3758	0.00739958	14897560	214200000	0	1173.36
China	2017	144030	11.8778	7	0	0	96.2147	0	100	42.6401	0.0631288	9.1087	2.66462	0.163991	148000000	394300000	0	1187.78
China	2018	122958	11.7196	8	0	0	92.335	0	100	46.7887	0.0454942	9.21253	2.16041	0.154665	207900000	449100000	0	1171.96
China	2019	116355	11.6644	9	0	0	88.4552	0	100	50.9374	0.0621779	9.2191	1.85511	0.143331	255000000	473100000	0	1166.44
China	2020	114913	11.6519	6	0	51.1457	97.8723	0	100	38.439	0.0674215	9.24482	1.83041	0.156433	282800000	517700000	0	1165.19
China	2021	122605	11.7167	7	0	50.1241	97.3325	0	100	40.7981	0.0683822	9.31725	1.72288	0.183884	390200000	672300000	0	1171.67
China	2022	115989	11.6613	8	0	50	96.7659	0	100	50.63	0.0494287	9.48562	2.30717	0.191007	501200000	1156000000	0	1166.12
China	2023	115989	11.6613	9	0	50	85.1287	0	100	48.9905	-0.0520629	9.44712	2.64005	0.229564	365800000	965800000	0	1166.12
China	2017	141149	11.8576	9	1	0	86.8477	0	100	9.35636	0.194859	8.92808	10.1735	0.00237957	64536682	656600000	100	1185.76
China	2018	152160	11.9327	10	1	0	87.6199	0	100	11.9647	0.163065	9.05791	6.07356	0.0456895	123400000	749400000	100	1193.27
China	2019	143990	11.8775	8	1	51.5106	85.8006	0	100	3.36818	0.16627	9.09145	5.03949	0.0388868	155800000	785400000	100	1187.75
China	2020	155836	11.9566	9	1	51.1457	87.3977	0	100	5.06813	0.102479	9.09034	11.0528	0	68855384	761000000	100	1195.66
China	2021	166268	12.0214	10	1	50.1241	87.3449	0	100	4.8457	0.137831	9.27698	10.8631	0	118000000	1282000000	100	1202.14
China	2022	378725	12.8446	11	1	50	86.2936	0	100	3.02754	0.130029	9.46706	8.12358	0.0185121	247800000	2013000000	100	1284.46
China	2023	177811	12.0885	1	1	50	79.5043	0	100	17.4304	0.0788259	9.45344	8.64347	0.0182953	215100000	1859000000	100	1208.85
China	2017	157713	11.9685	10	0	0	25.7703	0	100	7.98995	0.106969	8.95821	0.865191	0.272733	343200000	297000000	0	1196.85
China	2018	290488	12.5793	11	0	0	42.2216	0	100	10.9893	0.154478	9.26806	1.46447	0.189067	315700000	462400000	0	1257.93
China	2019	232710	12.3575	12	0	0	58.673	0	100	13.9887	0.143361	9.10862	0.714336	0.262506	438700000	313400000	0	1235.76
China	2020	262863	12.4794	9	0	51.1457	13.4206	0	100	1.81428	0.14533	9.16831	0.660943	0.26494	769000000	508300000	0	1247.94
China	2021	695833	13.4529	10	0	50.1241	12.469	0	100	12.0995	0.407227	9.42757	1.18082	0.0941129	598600000	706900000	0	1345.29
China	2022	695833	13.4529	11	0	50	56.5195	0	100	12.2991	0.0837599	9.4499	0.901066	0.0871354	703800000	634200000	0	1345.29
China	2023	356666	12.7846	12	0	50	53.5748	0	100	11.7457	0.0695808	9.40587	1.24615	0.0456978	400400000	498900000	0	1278.46
China	2017	201642	12.2142	7	0	0	98.0995	0	100	35.3163	0.0543986	9.5352	0.917309	0.210386	1325000000	1215000000	0	1221.42
China	2018	215176	12.2792	1	0	0	97.2189	0	100	35.7103	0.0679659	9.7396	1.2463	0.322964	1771000000	2207000000	0	1227.92
China	2019	203622	12.224	7	0	51.5106	99.0937	0	100	32.5495	0.0152317	9.79758	0.720097	0.391975	2908000000	2094000000	0	1222.4
China	2020	201097	12.2115	1	0	51.1457	97.8723	0	100	33.8172	0.0538838	9.82964	0.874916	0.276583	2730000000	2389000000	0	1221.15
China	2021	327451	12.6991	2	0	50.1241	97.3325	0	100	37.3297	0.0782792	10.0862	1.30945	0.301667	4145000000	5428000000	0	1269.91
China	2022	327451	12.6991	3	0	50	86.2936	0	100	38.9752	0.027146	10.0814	1.45543	0.249746	3160000000	4600000000	0	1269.91
China	2023	289973	12.5775	4	0	50	85.1287	0	100	31.9403	0.0325235	10.0553	1.29071	0.255878	3214000000	4148000000	0	1257.75
China	2017	130900	11.7822	2	0	0	65.4313	0	100	24.7155	0.121299	8.48155	1.47076	0	115900000	170500000	0	1178.22
China	2018	130900	11.7822	3	0	0	62.5885	0	100	28.5132	0.228703	8.65073	1.9989	0	160500000	320800000	0	1178.22
China	2019	130900	11.7822	4	0	0	59.7456	0	100	32.3109	0.150002	8.87302	2.0168	0	219600000	442800000	0	1178.22
China	2020	222644	12.3133	1	0	51.1457	67.6759	0	100	20.5325	0.127494	8.98802	1.2012	0	319400000	383600000	0	1231.33
China	2021	275862	12.5277	2	0	50.1241	66.129	0	100	25.7994	0.0985345	9.17021	1.79334	0.0343431	448400000	804200000	0	1252.77
China	2022	299114	12.6086	3	0	50	62.9877	0	100	27.5016	0.0264831	9.23651	1.66752	0.0221596	497100000	829000000	0	1260.86
China	2023	333469	12.7173	4	0	50	59.2469	0	100	32.624	0.0167869	9.24709	1.53757	0.0940989	566600000	871200000	0	1271.73
China	2017	115224	11.6546	9	0	0	49.0106	0	100	32.6879	0.129727	8.58955	4.47049	0.0736544	56344982	251900000	0	1165.46
China	2018	130643	11.7802	10	0	0	49.8917	0	100	36.9573	0.130046	8.74093	2.79116	0.186855	127700000	356300000	0	1178.02
China	2019	123627	11.725	11	0	0	50.7728	0	100	41.2268	0.118658	8.82133	2.13886	0.26199	201400000	430700000	0	1172.5
China	2020	122095	11.7126	8	0	51.1457	48.4452	0	100	27.4778	0.112536	8.89739	1.92716	0.27384	261300000	503700000	0	1171.26
China	2021	160920	11.9887	9	0	50.1241	45.2233	0	100	34.0274	0.138487	8.98922	2.23882	0.216314	275500000	616900000	0	1198.87
China	2022	165300	12.0155	10	0	50	56.5195	0	100	37.1004	0.155004	9.01444	2.93568	0.170941	206700000	606900000	0	1201.55
China	2023	152236	11.9332	11	0	50	47.6168	0	100	40.6849	0.0952006	9.07346	4.33609	0.0879388	157100000	681100000	0	1193.32
China	2017	72015	11.1846	9	0	0	49.6065	0	100	18.2037	0.161287	8.16094	5.17696	0.00681671	20203873	104600000	0	1118.46
China	2018	84533.5	11.3449	10	0	0	52.275	0	100	19.0998	0.166685	8.41578	2.51637	0.0943319	58453839	147100000	0	1134.49
China	2019	94538.6	11.4568	11	0	0	54.9435	0	100	19.9959	0.158033	8.59268	3.38696	0.0445671	76156789	257900000	0	1145.68
China	2020	129277	11.7697	8	0	51.1457	48.4452	0	100	12.3946	0.151575	8.62622	3.92586	0.017478	63690323	250000000	0	1176.97
China	2021	137931	11.8345	9	0	50.1241	45.2233	0	100	26.8499	0.170151	8.8195	2.8613	0.143558	121600000	347900000	0	1183.45
China	2022	141685	11.8614	10	0	50	56.5195	0	100	16.5467	0.138089	8.88335	3.26642	0.119008	124600000	407000000	0	1186.14
China	2023	144986	11.8844	11	0	50	53.5748	0	100	18.816	0.213324	8.96075	2.93622	0.123648	165400000	485800000	0	1188.44
China	2017	144030	11.8778	3	0	0	87.8671	0	100	23.2259	0.0773918	8.43869	1.96203	0.206839	110800000	217500000	0	1187.78
China	2018	169067	12.0381	4	0	0	93.8495	0	100	26.0284	0.0333639	8.61116	1.63153	0.317106	171100000	279200000	0	1203.81
China	2019	130900	11.7822	5	0	0	83.8789	0	100	28.8309	0.0634294	8.57828	1.83339	0.210394	115600000	211900000	0	1178.22
China	2020	129277	11.7697	2	0	51.1457	83.8789	0	100	20.9418	0.0872582	8.609	1.92896	0.144589	114000000	219900000	0	1176.97
China	2021	137931	11.8345	3	0	50.1241	95.8437	0	100	20.752	0.107245	8.93031	3.1968	0.0573824	164400000	525500000	0	1183.45
China	2022	141685	11.8614	4	0	50	95.1745	0	100	29.4212	0.098494	9.05674	2.48965	0.117153	273900000	681900000	0	1186.14
China	2023	144986	11.8844	5	0	50	97.7598	0	100	27.3936	0.0807146	9.19157	6.29939	0.0137569	173400000	1092000000	0	1188.44
China	2017	86418	11.3669	2	0	0	64.1233	0	100	21.3168	0.203283	8.27235	11.8548	0	12139767	143900000	0	1136.69
China	2018	92218.3	11.4319	3	0	0	69.1113	0	100	20.85	0.189491	8.41773	4.56064	0	41474154	189100000	0	1143.19
China	2019	87266.4	11.3767	4	0	0	74.0993	0	100	20.3833	0.213589	8.47486	4.67999	0	40564122	189800000	0	1137.67
China	2020	86184.6	11.3643	1	0	51.1457	48.4452	0	100	23.1102	0.250161	8.55429	5.93887	0	37724884	224000000	0	1136.42
China	2021	91954	11.429	2	0	50.1241	77.4194	0	100	19.9187	0.305707	8.69283	6.00517	0	50699850	304500000	0	1142.9
China	2022	94457	11.4559	3	0	50	74.5893	0	100	19.6665	0.297963	8.87924	7.91087	0.190756	60808193	481000000	0	1145.59
China	2023	115989	11.6613	4	0	50	66.0153	0	100	21.6383	0.172332	8.8948	4.59193	0.240515	104000000	477500000	0	1166.12
China	2017	112343	11.6293	8	0	0	37.0132	0	100	20.2759	0.221983	8.49437	6.34634	0.0177364	29587261	187800000	0	1162.93
China	2018	135254	11.8149	9	0	0	60.7837	0	100	24.392	0.101523	8.62962	0.979381	0.135333	79490886	77851830	0	1181.49
China	2019	138172	11.8362	10	0	0	84.5542	0	100	28.5082	0.0524692	8.70178	0.765214	0.196722	109200000	83595593	0	1183.62
China	2020	140768	11.8549	7	0	51.1457	13.4206	0	100	21.801	0.0594831	8.77358	1.12343	0.155826	101300000	113800000	0	1185.49
China	2021	150192	11.9197	8	0	50.1241	34.1811	0	100	13.4599	0.128398	8.90388	4.21791	0.00143601	67141808	283200000	0	1191.97
China	2022	165300	12.0155	9	1	50	65.9138	0	100	21.1005	0.066005	8.99445	1.86074	0.00459838	139900000	260400000	100	1201.55
China	2023	181233	12.1075	10	1	50	82.0782	0	100	32.9745	0.0175951	9.05951	0.823285	0.133669	305200000	251200000	100	1210.75
China	2017	86418	11.3669	2	0	0	93.6982	0	100	23.2745	0.348129	7.71173	7.1729	0	5443775	39047639	0	1136.69
China	2018	73774.6	11.2088	3	0	0	91.7828	0	100	20.067	0.232159	8.15166	7.45042	0	16156221	120400000	0	1120.88
China	2019	69813.1	11.1536	4	0	0	89.8673	0	100	16.8594	0.195107	8.25179	7.21259	0.0104809	20110462	145000000	0	1115.36
China	2020	68947.7	11.1411	1	0	51.1457	96.8903	0	100	28.3974	0.208111	8.36303	7.80539	0.00682827	22686292	177100000	0	1114.11
China	2021	73563.2	11.2059	2	0	50.1241	91.9355	0	100	23.2306	0.232511	8.53039	7.86733	0.0121415	32156291	253000000	0	1120.59
China	2022	75565.6	11.2328	3	0	50	91.4784	0	100	14.4088	0.22818	8.67019	6.27515	0.0585334	47744927	299600000	0	1123.28
China	2023	76842.8	11.2495	4	0	50	90.6578	0	100	20.6461	0.172211	8.87047	10.8874	0.0456015	50194728	546500000	0	1124.95
China	2017	57612	10.9615	7	0	0	13.4134	0	100	45.3975	0.0587541	8.36282	1.41645	0.226408	58957118	83509941	0	1096.15
China	2018	92218.3	11.4319	8	0	0	12.4726	0	100	53.6056	0.112658	8.5312	1.27457	0.135827	119300000	152100000	0	1143.19
China	2019	98901.9	11.5019	6	0	51.5106	14.3505	0	100	20.9826	0.157084	8.68598	1.78664	0.140415	141700000	253100000	0	1150.19
China	2020	97675.9	11.4894	7	0	51.1457	13.4206	0	100	26.4568	0.157639	8.75414	2.10094	0.0647753	125000000	262600000	0	1148.94
China	2021	122605	11.7167	8	0	50.1241	12.469	0	100	38.3142	0.100346	9.16699	3.0437	0.0102663	269100000	819100000	0	1171.67
China	2022	125943	11.7436	9	0	50	12.731	0	100	49.8838	0.106464	9.34781	2.80379	0.193322	412200000	1156000000	0	1174.36
China	2023	130488	11.779	10	0	50	11.9161	0	100	50.3096	-0.00950107	9.30078	2.21165	0.174024	339200000	750300000	0	1177.9
China	2017	84533.5	11.3449	2	0	0	12.8468	0	100	42.025	0.604756	8.11626	7.86095	0	14823082	116500000	0	1134.49
China	2018	84533.5	11.3449	3	0	0	12.4216	0	100	45.5211	0.300631	8.66709	19.3083	0	22879156	441800000	0	1134.49
China	2019	101811	11.5309	4	0	0	11.9965	0	100	49.0172	0.251436	8.73673	14.43	0	36286501	523600000	0	1153.09
China	2020	114913	11.6519	1	0	51.1457	13.4206	0	100	38.1785	0.288039	8.84098	10.2867	0.0103634	61171178	629200000	0	1165.19
China	2021	122605	11.7167	2	0	50.1241	12.469	0	100	43.6951	0.241117	8.9473	9.01495	0	87882276	792300000	0	1171.67
China	2022	141685	11.8614	3	0	50	12.731	0	100	43.2318	0.250852	9.04867	8.07891	0.00285418	119200000	963400000	0	1186.14
China	2023	144986	11.8844	4	0	50	11.9161	0	100	49.9867	0.277193	9.09617	9.97202	0.00176965	101900000	1016000000	0	1188.44
China	2017	76848.6	11.2496	7	0	0	99.9248	0	100	23.183	0.223889	7.75155	3.86517	0.00255215	13508748	52213586	0	1124.96
China	2018	76848.6	11.2496	8	0	0	99.9347	0	100	29.7151	0.140821	8.16043	6.25037	0	22244226	139000000	0	1124.96
China	2019	72722	11.1944	9	0	0	99.9182	0	100	36.2471	0.103504	8.18895	6.38201	0	20184739	128800000	0	1119.44
China	2020	71820.5	11.1819	6	0	51.1457	99.9182	0	100	17.4304	0.1423	8.30138	4.96784	0	32646196	162200000	0	1118.19
China	2021	76628.4	11.2467	7	0	50.1241	99.938	0	100	25.74	0.173965	8.45652	5.1144	0	42371540	216700000	0	1124.67
China	2022	91308.4	11.422	8	0	50	99.846	0	100	22.2627	0.280306	8.68124	4.3264	0.0184549	76716321	331900000	0	1142.2
China	2023	89891.6	11.4064	9	0	50	99.9523	0	100	40.363	0.232194	8.79916	4.4233	0.0132523	100800000	445800000	0	1140.64
China	2017	338134	12.7312	7	0	0	71.1045	0	100	45.3009	0.0859893	8.7848	4.37789	0.0007092	105400000	461200000	0	1273.12
China	2018	338134	12.7312	8	0	0	81.0268	0	100	47.2695	0.0907065	8.89524	4.71302	0.001565	125000000	589000000	0	1273.12
China	2019	378154	12.8431	9	0	0	90.9492	0	100	49.2381	0.07871	8.88297	3.47542	0	137300000	477300000	0	1284.31
China	2020	495561	13.1135	6	0	51.1457	73.9771	0	100	44.8798	0.0499115	8.9288	2.82372	0.019602	163000000	460200000	0	1311.35
China	2021	689655	13.4439	7	0	50.1241	45.2233	0	88.0952	42.5967	0.245794	9.23445	2.21375	0.114186	582700000	1290000000	0	1184.35
China	2022	708427	13.4708	8	0	50	94.4045	0	100	48.0351	0.11613	9.35102	3.26133	0.0837953	532700000	1737000000	0	1347.08
China	2023	652439	13.3885	9	0	50	90.6578	0	100	49.6291	0.0565273	9.31924	2.47106	0.0840739	573500000	1417000000	0	1338.85
China	2017	137931	11.8345	1	1	0	78.2114	0	100	11.5958	0.0749554	8.48589	1.34002	0.0295837	200500000	268700000	100	1183.45
China	2018	137931	11.8345	2	1	0	79.8009	0	100	11.7621	0.108519	8.59432	1.39796	0.0365398	247800000	346400000	100	1183.45
China	2019	137931	11.8345	1	1	0	81.3903	0	100	11.9284	0.0874765	8.81047	1.865	0.0448756	320200000	597100000	100	1183.45
China	2020	137931	11.8345	2	1	51.1457	78.8871	0	100	12.3862	0.0674009	8.98115	1.52198	0.0651991	585900000	891800000	100	1183.45
China	2021	137931	11.8345	1	1	50.1241	77.4194	0	100	9.31641	0.0641747	9.15313	1.40036	0.0975359	951300000	1332000000	100	1183.45
China	2022	149557	11.9154	2	0	50	74.5893	0	100	13.4511	0.0646944	9.30371	1.78214	0.0337768	1029000000	1834000000	0	1191.54
China	2023	181233	12.1075	3	0	50	85.1287	0	100	11.5622	0.0655764	9.44317	1.47782	0.102019	1722000000	2545000000	0	1210.75
China	2017	430923	12.9737	2	0	0	84.5774	0	100	53.1611	0.0889204	8.60632	1.66015	0.24103	95185819	158000000	0	1297.37
China	2018	430923	12.9737	3	0	0	75.2679	0	100	63.0542	0.0675291	8.77986	1.14575	0.348182	144600000	165700000	0	1297.37
China	2019	430923	12.9737	4	0	0	65.9583	0	100	72.9473	0.0763385	8.84403	0.974911	0.333701	190200000	185500000	0	1297.37
China	2020	430923	12.9737	1	0	51.1457	93.0442	0	100	44.1084	0.0720236	9.15445	4.68185	0.102525	182400000	853900000	0	1297.37
China	2021	490421	13.103	2	0	50.1241	83.1266	0	100	54.1315	0.105017	9.26129	2.79564	0.0882952	303700000	849100000	0	1310.3
China	2022	582485	13.2751	3	0	50	80.6982	0	100	58.5923	0.106943	9.46164	2.89856	0.287404	469500000	1361000000	0	1327.51
China	2023	536450	13.1927	4	0	50	62.8217	0	100	75.5985	0.0695514	9.47292	1.67057	0.298475	567200000	947600000	0	1319.27
China	2017	607956	13.3179	6	0	0	50.6432	0	100	51.5502	0.127259	9.27153	1.31116	0.276288	803100000	1053000000	0	1331.79
China	2018	607956	13.3179	7	0	0	44.6126	0	100	60.5927	0.189782	9.34619	1.37757	0.129704	958500000	1320000000	0	1331.79
China	2019	607956	13.3179	8	0	0	38.582	0	100	69.6352	0.206608	9.4977	3.36151	0.00027033	657300000	2210000000	0	1331.79
China	2020	772789	13.5578	5	0	51.1457	55.5646	0	100	42.785	0.198251	9.5661	3.71302	8.67e-05	724400000	2690000000	0	1355.78
China	2021	801533	13.5943	6	0	50.1241	53.4119	0	100	54.1516	0.225977	9.70795	2.62638	0	1262000000	3315000000	0	1359.43
China	2022	881598	13.6895	7	0	50	42.4025	0	100	54.5581	0.224173	9.77804	2.47244	0.00622621	1358000000	3359000000	0	1368.95
China	2023	811924	13.6072	8	0	50	39.1325	1	100	72.7912	0.226539	9.83106	2.60036	0.00505986	1706000000	4437000000	0	1360.72
China	2017	122605	11.7167	5	0	0	50.2557	0	100	27.9035	0.404481	7.47666	3.25092	0.0380033	8818829	28669348	0	1171.67
China	2018	122605	11.7167	6	0	0	49.7122	0	100	33.7375	0.593432	7.74658	6.53848	0.00297529	7.50675e+06	49082737	0	1171.67
China	2019	122605	11.7167	7	0	0	49.1687	0	100	39.5715	0.35462	7.89629	7.59909	0.00477702	9.11571e+06	69271070	0	1171.67
China	2020	122605	11.7167	4	0	51.1457	48.4452	0	100	19.5209	0.401244	8.44129	8.53891	0	30009635	256200000	0	1171.67
China	2021	122605	11.7167	5	0	50.1241	53.4119	0	100	31.7984	0.427054	8.67542	6.57372	0	61819461	406400000	0	1171.67
China	2022	125943	11.7436	6	0	50	50.462	0	100	33.5937	0.370026	9.12383	6.62293	0.00029207	118400000	784000000	0	1174.36
China	2023	115989	11.6613	7	0	50	47.6168	0	100	38.369	0.120126	9.13931	4.97825	0.00157665	104500000	520200000	0	1166.12
China	2017	104998	11.5617	7	0	0	66.9488	0	100	58.1842	0.107234	8.43695	1.17955	0.418876	144000000	169800000	0	1156.17
China	2018	230546	12.3482	6	0	0	66.6797	0	100	61.4897	0.136159	8.58648	1.37884	0	155900000	215000000	0	1234.82
China	2019	713984	13.4786	7	0	0	66.4107	0	100	64.7952	0.165362	9.02581	3.4691	0	251100000	871000000	0	1347.86
China	2020	1.13965e+06	13.9462	6	0	51.1457	55.5646	0	100	49.3259	0.154829	9.12983	2.54802	0.00498907	386400000	984600000	0	1394.62
China	2021	1297931	14.0763	7	0	50.1241	77.4194	0	100	65.4883	0.168881	9.33077	1.87046	0.0193792	745600000	1395000000	0	1407.63
China	2022	2.31105e+06	14.6532	8	1	50	80.6982	0	100	63.5397	0.150225	9.50203	1.9848	0.00774412	1064000000	2111000000	100	1465.32
China	2023	548048	13.2141	1	1	50	53.5748	0	100	60.9939	0.0902422	9.51739	1.86866	0.00691622	1187000000	2218000000	100	1321.41
China	2017	3.74478e+06	15.1359	1	0	53.7037	89.5062	0	100	25.1834	0.0167152	11.2891	1.51847	0.396093	105600000000	160400000000	0	1513.59
China	2018	4.91831e+06	15.4085	2	0	52.1739	84.2391	0	100	26.9902	0.0238057	11.4326	1.40383	0.41585	166700000000	234100000000	0	1540.85
China	2019	5.52687e+06	15.5251	3	0	52.451	83.6634	0	100	28.4222	0.0365464	11.4369	1.35904	0.358049	168600000000	229200000000	0	1552.51
China	2020	6.3202e+06	15.6593	4	0	51.7986	82.2464	0	100	47.3996	0.0164156	11.501	1.36797	0.363204	193900000000	265300000000	0	1565.93
China	2021	6.89655e+06	15.7465	5	0	50.9677	80.6452	0	100	45.9143	0.0139316	11.5474	1.26384	0.312765	231000000000	291900000000	0	1574.65
China	2022	5.82485e+06	15.5776	6	0	50.8299	76.971	0	100	49.0362	-0.311334	11.5208	0.751178	0.288846	396900000000	298100000000	0	1557.76
China	2023	5.50948e+06	15.522	7	0	50.487	45.4545	0	15	48.5033	-0.063777	11.4258	0.707711	0.333752	341100000000	241400000000	0	232.83
China	2017	1.67075e+06	14.3288	13	0	51.5625	43.75	0	100	41.5366	0.0296915	10.3382	1.71935	0.289623	8866000000	15240000000	0	1432.88
China	2018	1.78289e+06	14.3937	1	0	52.2059	69.8529	0	100	43.2032	0.0364767	10.4697	1.77794	0.318051	12120000000	21550000000	0	1439.37
China	2019	1687150	14.3385	2	0	52.2059	75.7353	0	100	55.8784	0.0211479	10.5595	1.63961	0.355207	16030000000	26290000000	0	1433.86
China	2020	1.67342e+06	14.3304	3	0	50.7246	76.087	0	100	58.0174	0.0168996	10.5441	1.79671	0.345104	14420000000	25910000000	0	1433.04
China	2021	2.37303e+06	14.6797	4	0	51.4286	71.4286	0	100	64.5996	0.0186054	10.5999	1.46666	0.317116	19940000000	29240000000	0	1467.97
China	2022	1.79468e+06	14.4003	5	0	50	65.9722	0	100	68.0483	0.0188238	10.6462	1.65338	0.329425	20260000000	33490000000	0	1440.03
China	2023	2.17335e+06	14.5918	1	0	50	59.589	0	100	69.7289	-0.0593557	10.5524	1.39846	0.395907	19920000000	27860000000	0	1459.18
China	2017	602045	13.3081	5	0	0	84.3699	0	100	66.9702	0.0725869	10.0955	1.88445	0.383652	4473000000	8429000000	0	1330.81
China	2018	1.04514e+06	13.8597	5	0	51.7986	87.6812	0	100	35.2696	0.0706595	10.2354	1.45905	0.365076	8806000000	12850000000	0	1385.97
China	2019	925024	13.7376	6	0	50.9677	90.9677	0	100	42.6362	0.0638086	10.3934	1.47552	0.347072	12880000000	19000000000	0	1373.76
China	2020	1.00549e+06	13.821	1	0	50.8299	87.1369	0	100	46.8652	0.0614895	10.4712	1.33693	0.338746	17110000000	22870000000	0	1382.1
China	2021	1.1954e+06	13.994	2	0	50.487	82.7922	0	100	58.7613	0.0595034	10.5719	1.59917	0.329092	18510000000	29600000000	0	1399.4
China	2022	1259426	14.0462	1	1	50	80	0	100	56.1996	0.0390329	10.6533	1.43967	0.328346	24420000000	35160000000	100	1404.62
China	2023	440759	12.9962	1	1	50	76.5396	0	100	68.4504	-0.03144	10.6059	1.18912	0.359971	26250000000	31210000000	100	1299.62
China	2017	1.00821e+06	13.8237	4	0	52.451	42.0792	0	100	55.9359	0.0244913	10.2781	1.74003	0.333999	7958000000	13850000000	0	1382.37
China	2018	1.30643e+06	14.0828	5	0	51.7986	44.2029	0	100	62.9288	0.0459551	10.3998	1.34946	0.377547	12830000000	17310000000	0	1408.28
China	2019	2886481	14.8756	6	0	50.9677	43.2258	0	100	62.4314	0.0424466	10.5253	1.38653	0.384166	17510000000	24280000000	0	1487.56
China	2020	1698555	14.3453	7	0	50.8299	42.5311	0	100	61.2351	0.0366633	10.5938	1.29185	0.355897	21210000000	27400000000	0	1434.53
China	2021	3.05824e+06	14.9334	1	0	50.487	36.8506	0	100	54.8187	0.041734	10.682	1.30772	0.313769	25840000000	33790000000	0	1493.34
China	2022	3.74364e+06	15.1356	2	0	50	32.2388	0	100	52.6339	0.0288678	10.6975	1.33293	0.266738	25730000000	34300000000	0	1513.56
China	2023	1.85003e+06	14.4307	1	0	50	28.1525	0	100	48.357	-0.0453376	10.5981	1.18297	0.224484	22070000000	26110000000	0	1443.07
China	2017	14888233	16.5161	6	0	0	37.5907	0	100	57.3219	0.0243834	10.6667	0.967417	0.258246	25830000000	24980000000	0	1651.61
China	2018	16416243	16.6138	6	0	55.137	55.3082	0	100	26.1611	0.01478	10.7118	1.00093	0.261368	26650000000	26680000000	0	1661.38
China	2019	18234019	16.7188	7	0	51.5106	53.4743	0	100	22.7175	0.0168826	10.9095	0.739534	0.229684	52820000000	39060000000	0	1671.88
China	2020	14043494	16.4577	8	0	51.1457	48.4452	0	100	33.4505	0.0145973	10.9525	0.745396	0.22755	56540000000	42150000000	0	1645.77
China	2021	14189119	16.468	9	0	50.1241	34.1811	0	100	41.8761	0.0141376	10.9995	0.795703	0.215028	61600000000	49020000000	0	1646.8
China	2022	17421010	16.6732	10	0	50	42.4025	0	100	56.4609	0.0240893	11.03	0.839383	0.201116	67050000000	56280000000	0	1667.32
China	2023	13612770	16.4265	11	0	50	39.1325	0	100	54.8321	0.0152655	10.9945	0.750429	0.200468	64520000000	48420000000	0	1642.65
China	2017	1.72087e+06	14.3583	5	0	0	19.3806	0	100	52.5036	-0.230407	9.87208	1.89441	1.23148	1797000000	3404000000	0	1435.83
China	2018	3.95278e+06	15.1899	6	0	0	18.0667	0	100	60.8697	-0.280573	10.109	2.65327	1.21458	3153000000	8367000000	0	1518.99
China	2019	7.0933e+06	15.7747	4	0	50.9677	20.3226	0	100	29.3687	-1.13064	10.2443	2.29848	0.0188134	4629000000	10640000000	0	1577.47
China	2020	5.92964e+06	15.5955	5	0	50.8299	20.1245	0	100	34.5927	0.0177	10.2779	2.24458	0.0420115	5256000000	11800000000	0	1559.55
China	2021	7492567	15.8294	6	0	50.487	17.6948	0	100	41.5336	0.0315325	10.407	1.7265	0.14442	7839000000	13530000000	0	1582.94
China	2022	7.53751e+06	15.8354	7	0	50	15.0746	0	30.5263	53.3944	-0.115592	10.5785	2.15516	0.24483	10800000000	23270000000	0	483.397
China	2023	6.00273e+06	15.6077	8	0	50	12.61	1	100	61.7983	-0.0275607	10.5496	1.87289	0.237595	11080000000	20750000000	0	1560.77
China	2017	393778	12.8835	5	1	0	99.2638	0	100	59.0068	0.306171	8.84159	1.91157	0	261000000	498900000	100	1288.35
China	2018	57175.4	10.9539	6	1	0	98.9846	0	100	64.0256	0.298359	8.9556	3.59857	0	188700000	679000000	100	1095.39
China	2019	963566	13.7784	7	1	0	98.7054	0	100	69.0444	0.266376	9.08772	1.48413	0	655000000	972200000	100	1377.84
China	2020	813008	13.6085	4	1	50.8299	99.1701	0	100	53.9288	0.182692	9.44898	2.796	0.00048204	896400000	2506000000	100	1360.85
China	2021	576245	13.2643	5	1	50.487	99.8377	0	100	58.295	0.127277	9.50332	6.42712	0.00446079	412200000	2649000000	100	1326.43
China	2022	601376	13.307	6	1	50	98.9552	1	100	65.6269	0.11315	9.63102	7.66582	0.140937	476000000	3649000000	100	1330.7
China	2023	536450	13.1927	7	1	50	98.5337	1	100	68.2141	0.0904008	9.63848	9.86127	0.145919	379800000	3745000000	100	1319.27
China	2017	630851	13.3548	13	1	0	37.5354	0	100	55.7111	0.017469	9.98074	1.65538	0.294615	5206000000	8617000000	100	1335.48
China	2018	737746	13.5114	12	1	0	21.9761	0	100	56.7727	0.0203091	10.2864	1.5364	0.33778	11620000000	17850000000	100	1351.13
China	2019	1.04429e+06	13.8589	13	1	0	6.4168	0	100	57.8343	0.0186832	10.4388	1.41951	0.316205	17600000000	24990000000	100	1385.88
China	2020	1.23675e+06	14.028	12	1	50.9677	66.129	0	100	56.3253	0.0218149	10.6195	1.3333	0.333622	28280000000	37700000000	100	1402.8
China	2021	1.56015e+06	14.2603	13	1	50.8299	20.1245	0	100	53.1143	0.0229094	10.6982	1.40988	0.354774	31590000000	44540000000	100	1426.03
China	2022	1.49557e+06	14.218	14	1	50.487	17.6948	0	100	56.9388	-0.120891	10.6144	0.879599	0.443928	41520000000	36520000000	100	1421.8
China	2023	1.68155e+06	14.3352	1	1	50	15.0746	0	100	58.5892	-0.0342686	10.5313	0.875147	0.471641	34690000000	30360000000	100	1433.52
China	2017	2.40977e+06	14.695	1	0	52.451	20.297	0	100	34.3266	0.0141424	10.3884	1.67961	0.281715	12660000000	21270000000	0	1469.5
China	2018	2.66127e+06	14.7943	2	0	51.7986	20.6522	0	100	48.8207	0.0131697	10.5593	1.4739	0.244696	22070000000	32530000000	0	1479.43
China	2019	2.90175e+06	14.8808	3	0	50.9677	20.3226	0	100	44.4004	0.00921362	10.6095	1.65566	0.291169	21730000000	35990000000	0	1488.08
China	2020	3.54204e+06	15.0802	4	0	50.8299	20.1245	0	100	52.2915	0.0127596	10.685	1.48607	0.283879	29070000000	43200000000	0	1508.02
China	2021	3822069	15.1563	5	0	50.487	17.6948	0	100	54.348	0.0153396	10.8027	1.54933	0.288064	36510000000	56560000000	0	1515.63
China	2022	3.09614e+06	14.9457	1	0	50	32.2388	0	100	64.022	0.0164371	10.914	1.46693	0.245525	49180000000	72140000000	0	1494.57
China	2023	2.9035e+06	14.8814	2	0	50	26.9795	0	100	63.914	0.0168446	10.8897	1.51719	0.26272	44190000000	67040000000	0	1488.14
China	2017	267896	12.4984	1	0	0	34.4401	0	100	63.8859	0.0170585	9.75653	1.23662	0.476462	1551000000	1918000000	0	1249.84
China	2018	301246	12.6157	1	0	55.137	40.5822	0	100	20.0802	0.0154949	9.89419	0.508243	0.456359	2823000000	1435000000	0	1261.57
China	2019	285070	12.5605	2	0	51.5106	42.5982	0	100	20.6085	0.0135956	10.0015	0.806691	0.451036	2506000000	2021000000	0	1256.05
China	2020	281536	12.548	3	0	51.1457	35.9247	0	100	44.0102	0.0146649	10.0597	0.741622	0.44192	2609000000	1935000000	0	1254.8
China	2021	300383	12.6128	4	0	50.1241	34.1811	0	100	38.2546	0.0177556	10.1879	0.653498	0.435478	4772000000	3118000000	0	1261.28
China	2022	284173	12.5573	5	0	50	65.9138	0	100	59.348	0.0257079	10.2325	0.713066	0.470734	4935000000	3519000000	0	1255.73
China	2023	284173	12.5573	6	0	50	62.8217	0	100	62.5868	0.0409987	10.1821	0.837589	0.456126	4198000000	3516000000	0	1255.73
China	2017	6.34281e+06	15.6628	5	0	54.4118	41.6667	0	100	40.7696	0.0390725	10.738	0.311589	0.526515	22490000000	7008000000	0	1566.28
China	2018	6.34281e+06	15.6628	6	0	55.137	14.8973	0	100	37.2537	0.00523032	10.7691	0.30968	0.633106	24210000000	7498000000	0	1566.28
China	2019	6.34281e+06	15.6628	7	0	51.5106	14.3505	0	100	32.3871	0.00612734	10.7685	0.447151	0.635479	20100000000	8988000000	0	1566.28
China	2020	3.38398e+06	15.0346	1	0	51.1457	13.4206	0	100	36.8823	0.0054449	10.7753	0.430535	0.603904	20380000000	8776000000	0	1503.46
China	2021	3.38398e+06	15.0346	1	0	50.1241	12.469	0	100	35.5269	0.0133701	10.8271	0.429331	0.520466	23610000000	10140000000	0	1503.46
China	2022	3.38398e+06	15.0346	2	0	50	12.731	0	100	41.1186	-0.0267435	10.8876	0.496094	0.613443	29340000000	14560000000	0	1503.46
China	2023	3.38398e+06	15.0346	3	0	50	11.9161	0	100	39.2593	-0.0203129	10.8626	0.506159	0.617121	24840000000	12570000000	0	1503.46
China	2017	933609	13.7468	7	0	0	56.2213	0	100	29.1794	0.0297816	10.0085	0.404162	0.683239	3062000000	1238000000	0	1374.68
China	2018	933609	13.7468	6	0	0	45.8809	0	100	38.2755	0.019432	10.1142	0.333198	0.65014	4957000000	1652000000	0	1374.68
China	2019	933609	13.7468	7	0	0	35.5405	0	100	47.3717	0.0369303	10.1601	0.317112	0.607005	5587000000	1772000000	0	1374.68
China	2020	933609	13.7468	6	0	51.1457	57.6923	0	100	20.8267	0.0191788	10.2027	0.398255	0.632095	6500000000	2589000000	0	1374.68
China	2021	942353	13.7561	7	0	50.1241	64.206	0	100	28.9516	0.0159307	10.2963	0.416037	0.668704	6724000000	2797000000	0	1375.61
China	2022	942353	13.7561	8	0	50	56.5195	0	100	36.5011	-0.010749	10.3928	0.473417	0.655719	8460000000	4005000000	0	1375.61
China	2023	942353	13.7561	1	0	50	25.7865	0	100	48.6306	0.00996709	10.3693	0.656224	0.522804	6223000000	4084000000	0	1375.61
China	2017	537940	13.1955	6	0	0	15.6456	0	100	16.3812	0.0669654	10.1966	1.50175	0.2852	2408000000	3616000000	0	1319.55
China	2018	537940	13.1955	6	0	0	89.0411	0	100	6.16812	0.0427324	10.2393	1.28192	0.286763	2811000000	3603000000	0	1319.55
China	2019	509054	13.1403	7	0	0	53.4743	0	100	8.09666	0.038891	10.2029	1.42961	0.282472	2388000000	3414000000	0	1314.03
China	2020	502744	13.1278	1	0	51.1457	48.4452	0	100	11.5256	0.044476	10.2025	1.86957	0.271991	2051000000	3835000000	0	1312.78
China	2021	559387	13.2346	2	0	50.1241	12.469	0	100	7.87508	0.0591925	10.2443	1.78715	0.241509	2559000000	4573000000	0	1323.46
China	2022	558198	13.2325	3	0	50	29.2094	0	100	9.71232	-0.0172004	10.2605	1.17557	0.276551	3636000000	4274000000	0	1323.25
China	2023	558198	13.2325	1	0	50	11.9161	0	100	21.5135	-0.0304182	10.2438	1.12047	0.33608	3849000000	4313000000	0	1323.25
China	2017	1.28187e+06	14.0638	4	0	54.4118	44.6078	0	52.5	20.2963	0.0221987	10.4809	0.284011	0.576351	10680000000	3033000000	0	738.351
China	2018	1367905	14.1288	5	0	55.137	35.1027	0	100	21.7695	0.00363945	10.5217	0.311907	0.574129	12340000000	3850000000	0	1412.88
China	2019	1.01411e+06	13.8295	6	0	51.5106	14.3505	0	100	28.0373	0.0104282	10.5176	0.340452	0.541426	11120000000	3784000000	0	1382.95
China	2020	1.01411e+06	13.8295	1	0	51.1457	13.4206	0	100	26.8529	0.0194543	10.5188	0.395099	0.516799	9670000000	3821000000	0	1382.95
China	2021	1.00766e+06	13.8231	2	0	50.1241	12.469	0	100	31.5549	0.0263379	10.5706	0.419345	0.464587	9464000000	3969000000	0	1382.31
China	2022	1.00766e+06	13.8231	1	0	50	12.731	0	100	34.3001	-0.0293669	10.5374	0.450464	0.553295	10340000000	4657000000	0	1382.31
China	2023	1.00766e+06	13.8231	2	0	50	11.9161	0	100	38.9635	-0.00288608	10.5101	0.463299	0.575019	9147000000	4238000000	0	1382.31
China	2017	388881	12.871	2	0	0	77.1589	0	100	68.5076	0.039166	10.8287	1.73497	0.32763	36120000000	62670000000	0	1287.1
China	2018	388881	12.871	2	0	55.137	83.7329	0	100	35.15	0.0337909	11.0303	1.77762	0.375421	55970000000	99490000000	0	1287.1
China	2019	596320	13.2985	1	0	51.5106	81.571	0	100	42.0144	0.0338691	11.0903	1.72283	0.367655	64710000000	111500000000	0	1329.85
China	2020	676549	13.4248	2	0	51.1457	78.8871	0	100	43.1008	0.0399574	11.1715	1.56232	0.348917	86140000000	134600000000	0	1342.48
China	2021	927203	13.7399	1	0	50.1241	77.4194	0	100	59.3836	0.0350595	11.2828	1.51143	0.343679	115200000000	174100000000	0	1373.99
China	2022	927203	13.7399	2	0	50	42.4025	0	100	62.8821	0.028053	11.3432	1.52335	0.341068	128900000000	196400000000	0	1373.99
China	2023	927203	13.7399	3	0	50	11.9161	0	100	66.8271	0.0188115	11.3292	1.5439	0.335821	122100000000	188500000000	0	1373.99
China	2017	460896	13.0409	5	0	0	12.5521	0	100	60.3616	0.00077957	10.948	0.240753	0.284655	49200000000	11840000000	0	1304.09
China	2018	999032	13.8145	5	0	55.137	14.8973	0	100	35.5952	0.00283131	10.9453	0.317744	0.127985	37140000000	11800000000	0	1381.45
China	2019	959930	13.7746	6	0	51.5106	14.3505	0	100	38.68	0.0166771	10.8965	0.35526	0.068874	31080000000	11040000000	0	1377.46
China	2020	962395	13.7772	7	0	51.1457	13.4206	0	100	58.776	0.0203692	10.9087	0.404249	0.103282	29710000000	12010000000	0	1377.72
China	2021	997701	13.8132	8	0	50.1241	12.469	0	97.6744	56.1454	0.0218451	10.9507	0.488898	0.0827416	34060000000	16650000000	0	1349.2
China	2022	472285	13.0653	1	0	50	12.731	0	100	52.111	0.0245223	10.9703	0.536927	0.0697662	37020000000	19880000000	0	1306.53
China	2023	542249	13.2035	2	0	50	11.9161	0	100	57.5897	0.0269009	10.9707	0.589832	0.103651	35950000000	21210000000	0	1320.35
China	2017	261799	12.4753	2	0	0	21.5027	0	100	27.4478	0.0638911	9.45579	1.62485	0.0826331	1438000000	2337000000	0	1247.53
China	2018	261799	12.4753	1	0	0	32.2096	0	100	31.0073	0.0767238	9.51931	1.68155	0.0900968	1605000000	2699000000	0	1247.53
China	2019	261799	12.4753	2	0	0	42.9165	0	100	34.5669	0.0777233	9.56657	1.62037	0.169781	1863000000	3018000000	0	1247.53
China	2020	206843	12.2397	1	0	51.1457	13.4206	0	100	22.4799	0.0454949	9.63197	1.42131	0.253412	2275000000	3234000000	0	1223.97
China	2021	248276	12.4223	2	0	50.1241	12.469	0	100	29.4516	0.0439853	9.70645	1.4629	0.235646	2626000000	3841000000	0	1242.23
China	2022	255034	12.4491	3	0	50	42.4025	0	100	31.2244	0.0222161	9.68999	1.64399	0.251282	2125000000	3493000000	0	1244.91
China	2023	234878	12.3668	1	0	50	39.1325	0	100	33.7542	0.0265029	9.7164	1.4953	0.242514	2612000000	3905000000	0	1236.68
China	2017	226127	12.3288	3	0	0	50.3356	0	100	38.6045	0.092379	9.07446	4.24123	0	146200000	620200000	0	1232.88
China	2018	248989	12.4252	4	0	0	32.5979	0	100	43.7038	0.0997882	9.16154	3.95331	3.413e-05	185800000	734700000	0	1242.52
China	2019	215257	12.2796	5	0	0	14.8601	0	100	48.8031	0.100228	9.17579	2.41316	0.00789818	309500000	746900000	0	1227.96
China	2020	206843	12.2397	2	0	51.1457	61.6203	0	100	34.7736	0.0988236	9.20947	2.57904	0.0184362	336300000	867400000	0	1223.97
China	2021	232950	12.3586	3	0	50.1241	60.2978	0	100	36.5252	0.0855511	9.27942	2.54689	0.01116	409200000	1042000000	0	1235.86
China	2022	291242	12.5819	4	0	50	32.0329	0	100	44.0574	0.0745142	9.33304	2.75457	0.00528172	429900000	1184000000	0	1258.19
China	2023	321870	12.6819	5	0	50	11.9161	0	100	49.2605	0.0863219	9.32217	2.37894	0.0213146	436700000	1039000000	0	1268.19
China	2017	288060	12.5709	14	0	0	21.7222	0	100	38.2952	0.0484595	9.58051	1.15366	0.422868	1449000000	1672000000	0	1257.09
China	2018	399613	12.8983	15	0	0	24.8466	0	100	47.6013	0.074983	9.73574	1.14653	0.407098	2004000000	2298000000	0	1289.83
China	2019	399971	12.8992	16	0	0	27.971	0	100	56.9074	-0.055377	9.71199	1.03871	0.468174	2388000000	2480000000	0	1289.91
China	2020	430923	12.9737	13	0	51.1457	28.8052	0	100	22.1627	0.0383743	9.70151	1.0909	0.46947	2273000000	2480000000	0	1297.37
China	2021	475096	13.0713	14	0	50.1241	12.469	0	100	47.0034	0.0517417	9.68548	1.31461	0.475753	1979000000	2601000000	0	1307.13
China	2022	507452	13.1372	15	0	50	12.731	0	100	50.664	0.054248	9.74616	1.16673	0.399569	2449000000	2857000000	0	1313.72
China	2023	507452	13.1372	16	0	50	39.1325	0	100	51.9628	0.0859962	9.71791	1.28298	0.317112	2195000000	2817000000	0	1313.72
China	2017	273657	12.5196	1	0	0	96.6761	0	100	34.7438	0.0994359	9.39043	3.4307	0.0789861	564800000	1938000000	0	1251.96
China	2018	292025	12.5846	1	0	0	93.4932	0	100	37.5628	0.0973893	9.4587	3.28988	0.086005	686000000	2257000000	0	1258.46
China	2019	276344	12.5294	2	0	0	98.6405	0	100	35.0959	0.0930203	9.47397	3.30579	0.0835299	704600000	2329000000	0	1252.94
China	2020	272918	12.5169	3	0	0	97.1358	0	100	25.2701	0.0754408	9.47788	3.29256	0.107695	702900000	2314000000	0	1251.69
China	2021	291188	12.5817	4	0	50.1241	95.2233	0	100	34.5601	0.0756028	9.52462	2.9521	0.105009	858000000	2533000000	0	1258.17
China	2022	310134	12.6448	5	0	50	98.9733	0	100	43.4524	0.0806117	9.59629	2.88362	0.147688	992200000	2861000000	0	1264.48
China	2023	285623	12.5624	6	0	50	98.4747	0	84.7222	31.2734	0.0843859	9.59356	3.24506	0.108	918600000	2981000000	0	1064.32
China	2017	149604	11.9157	3	0	0	93.5744	0	100	28.337	0.0508736	8.93755	1.6509	0.406397	178200000	294200000	0	1191.57
China	2018	149604	11.9157	4	0	0	95.5934	0	100	31.9187	0.245753	8.90765	6.38415	0.101121	92590291	591100000	0	1191.57
China	2019	149604	11.9157	5	0	0	97.6125	0	100	35.5004	0.14252	8.86744	7.11618	0.0516836	70162934	499300000	0	1191.57
China	2020	164900	12.0131	2	0	51.1457	93.0442	0	100	22.9519	0.157143	8.95761	6.20663	0.0644439	93645402	581200000	0	1201.31
China	2021	192644	12.1686	3	0	50.1241	91.9355	0	100	29.896	0.136131	9.06285	4.95677	0.107747	144000000	713600000	0	1216.86
China	2022	235465	12.3693	4	0	50	94.4045	0	100	34.2108	0.111808	9.2607	9.32056	0.0449038	127500000	1188000000	0	1236.93
China	2023	283999	12.5567	5	0	50	98.9514	0	100	33.4527	0.0982803	9.27329	6.28222	0.0332797	167800000	1054000000	0	1255.67
China	2017	79994.2	11.2897	9	1	0	16.4168	0	100	46.6119	0.114965	8.97128	1.66373	0.0161015	230000000	382700000	100	1128.97
China	2018	79994.2	11.2897	10	1	0	26.7019	0	100	45.1041	0.118403	9.24988	4.13172	0.00790559	255200000	1054000000	100	1128.97
China	2019	79994.2	11.2897	11	1	0	36.9869	0	100	43.5964	0.119548	9.20419	2.04712	0.00835106	396400000	811500000	100	1128.97
China	2020	93366.7	11.4443	8	1	51.1457	13.4206	0	100	49.0539	0.142377	9.24012	2.70398	0.0385521	355400000	960900000	100	1144.43
China	2021	99616.9	11.5091	9	0	50.1241	12.469	0	100	47.4697	0.133152	9.32711	2.44448	0.118636	507400000	1240000000	0	1150.91
China	2022	102328	11.5359	10	0	50	12.731	0	100	40.586	0.078548	9.32716	2.21583	0.132649	513400000	1138000000	0	1153.59
China	2023	94241.1	11.4536	11	0	50	47.6168	0	100	46.3225	0.0661066	9.38498	2.52133	0.147044	552400000	1393000000	0	1145.36
China	2017	112343	11.6293	1	0	0	96.1158	0	100	21.2715	0.0827058	9.13772	1.44392	0.217239	530000000	765300000	0	1162.93
China	2018	122958	11.7196	11	0	0	94.8932	0	100	23.2629	0.0995173	9.29526	2.07452	0.29915	628200000	1303000000	0	1171.96
China	2019	130900	11.7822	1	0	0	93.6705	0	100	25.2543	0.0827898	9.27281	2.02556	0.272579	549400000	1113000000	0	1178.22
China	2020	129277	11.7697	11	0	51.1457	95.7447	0	100	27.0239	0.110017	9.34859	1.6573	0.171562	755100000	1251000000	0	1176.97
China	2021	153257	11.9399	1	0	50.1241	99.0074	0	100	28.7108	0.106231	9.44923	1.42795	0.200512	1043000000	1489000000	0	1193.99
China	2022	173171	12.062	2	0	50	93.8912	0	100	32.9469	0.1367	9.58503	2.02947	0.195609	1142000000	2317000000	0	1206.2
China	2023	159485	11.9797	3	0	50	93.3746	0	100	32.25	0.0657602	9.56265	1.92925	0.20099	1070000000	2063000000	0	1197.97
China	2017	518508	13.1587	4	0	54.4118	54.4118	1	100	53.9854	0.0785985	9.79961	1.06487	0.270845	1456000000	1550000000	0	1315.87
China	2018	591734	13.2908	5	0	55.137	45.2055	1	100	59.2688	0.0678135	9.97885	0.906992	0.329617	2551000000	2314000000	0	1329.08
China	2019	559959	13.2356	6	0	51.5106	37.9154	1	100	63.3991	0.0455754	10.0112	1.00438	0.331315	2607000000	2618000000	0	1323.56
China	2020	567382	13.2488	7	0	51.1457	70.6219	1	100	72.6194	0.0510465	10.0388	1.17034	0.291018	2504000000	2931000000	0	1324.88
China	2021	605364	13.3136	1	0	50.1241	34.1811	1	100	69.1889	0.0493096	10.1081	1.00854	0.298579	3812000000	3844000000	0	1331.36
China	2022	631287	13.3555	2	0	50	65.9138	1	100	80.2013	0.0563617	10.1669	1.03803	0.287048	4614000000	4790000000	0	1335.55
China	2023	581395	13.2732	3	0	50	59.2469	1	100	85.5048	0.0393845	10.1914	1.0595	0.296042	4828000000	5115000000	0	1327.32
China	2017	93619.5	11.447	4	0	0	98.713	0	100	60.3894	0.186364	8.79671	6.40741	0.00826107	72388269	463800000	0	1144.7
China	2018	138327	11.8374	5	0	0	97.9499	0	100	62.8082	0.1731	8.94129	3.8806	0.0869689	163100000	633100000	0	1183.74
China	2019	130900	11.7822	6	0	0	97.1867	0	100	65.2269	0.124967	8.96295	3.94083	0.0502734	137000000	540000000	0	1178.22
China	2020	158005	11.9704	3	0	51.1457	98.6907	0	100	52.808	0.0381365	8.90437	4.91519	0.00915062	78715897	386900000	0	1197.04
China	2021	168582	12.0352	4	0	50.1241	99.3797	0	100	68.3134	0.0712044	8.98326	4.69001	0.002992	104100000	488400000	0	1203.52
China	2022	173171	12.062	5	0	50	98.9733	0	100	62.4482	0.0603948	9.01688	4.00585	0.00251207	108500000	434600000	0	1206.2
China	2023	159485	11.9797	6	0	50	96.2822	0	100	62.8256	0.030807	8.96678	4.06936	0.00525159	95509066	388700000	0	1197.97
China	2017	352873	12.7739	8	0	0	96.8174	0	100	29.8824	0.0582856	10.206	2.29653	0.481331	4909000000	11270000000	0	1277.39
China	2018	414982	12.936	8	0	55.137	99.8288	0	100	21.0196	0.0283748	10.2821	2.20083	0.53335	5737000000	12630000000	0	1293.6
China	2019	407243	12.9172	9	0	51.5106	95.0151	0	100	25.5574	0.0203913	10.3076	2.09263	0.570116	6454000000	13500000000	0	1291.72
China	2020	430923	12.9737	10	0	51.1457	97.8723	0	100	28.5087	0.01489	10.3157	1.70606	0.517444	7901000000	13480000000	0	1297.37
China	2021	459770	13.0385	11	0	50.1241	97.3325	0	100	33.6964	0.0235308	10.3179	1.3358	0.429991	9161000000	12240000000	0	1303.85
China	2022	472285	13.0653	12	0	50	86.2936	0	100	28.3881	0.0170343	10.3193	1.22866	0.344118	9875000000	12130000000	0	1306.53
China	2023	434959	12.983	13	0	50	85.1287	0	100	25.8694	0.0138328	10.2565	1.14674	0.287226	8891000000	10200000000	0	1298.3
China	2017	443612	13.0027	1	0	0	42.4694	0	100	45.7952	0.136986	9.40787	2.68222	0.12787	660600000	1772000000	0	1300.27
China	2018	501053	13.1245	1	0	55.137	50	0	100	34.4129	0.130883	9.47672	3.16446	0.128672	760700000	2407000000	0	1312.45
China	2019	474147	13.0693	2	0	51.5106	14.3505	0	100	28.5574	0.135356	9.49439	2.92198	0.118195	803600000	2348000000	0	1306.93
China	2020	557854	13.2318	3	0	51.1457	48.4452	0	100	33.0759	0.108605	9.52201	2.76404	0.159324	904600000	2500000000	0	1323.18
China	2021	557854	13.2318	4	0	50.1241	45.2233	0	100	32.1981	0.0878631	9.56819	2.15298	0.136155	1260000000	2713000000	0	1323.18
China	2022	573039	13.2587	1	0	50	50.462	0	100	39.5337	0.0956158	9.5551	2.66455	0.075927	919600000	2450000000	0	1325.87
China	2023	527750	13.1764	2	0	50	90.6578	0	100	53.136	0.088709	9.53574	2.82755	0.0712037	833100000	2356000000	0	1317.64
China	2017	108022	11.5901	19	0	0	77.1589	0	100	54.3349	0.20399	9.3147	8.34745	0.0059472	196600000	1641000000	0	1159.01
China	2018	122958	11.7196	19	0	55.137	83.7329	0	100	24.5416	0.203461	9.44289	7.05645	0.00327969	315100000	2224000000	0	1171.96
China	2019	123627	11.725	20	0	51.5106	81.571	0	100	22.5355	0.201046	9.51219	7.24621	0.0050522	362700000	2628000000	0	1172.5
China	2020	129277	11.7697	21	0	51.1457	78.8871	0	100	23.6755	0.213409	9.5975	9.02329	0.0114376	355200000	3205000000	0	1176.97
China	2021	145594	11.8886	22	0	50.1241	77.4194	0	100	21.6026	0.202578	9.72612	7.43719	0.00604842	578000000	4299000000	0	1188.86
China	2022	165300	12.0155	23	0	50	91.4784	0	100	58.0378	0.121197	9.7911	8.87475	0.0181871	535500000	4752000000	0	1201.55
China	2023	152236	11.9332	24	0	50	90.6578	0	100	58.3699	0.0934823	9.78823	8.50019	0.0426792	527600000	4485000000	0	1193.32
China	2017	54731.4	10.9102	1	0	0	86.1541	0	100	50.2283	0.0746353	9.57171	2.62905	0.0146552	1069000000	2811000000	0	1091.02
China	2018	58404.9	10.9752	1	0	55.137	91.7808	0	100	47.4586	0.0781657	9.63868	2.60067	0.0104198	1271000000	3305000000	0	1097.52
China	2019	50905.4	10.8377	2	0	51.5106	88.0665	0	100	54.5753	0.0885678	9.87435	1.59678	0.180405	3920000000	6259000000	0	1083.77
China	2020	57456.4	10.9588	1	0	51.1457	89.7709	0	100	58.7819	0.0635065	9.91234	1.56525	0.18688	4220000000	6605000000	0	1095.88
China	2021	393716	12.8834	2	0	50.1241	85.4218	0	100	62.5391	0.0530052	9.96183	1.62077	0.214956	4482000000	7264000000	0	1288.34
China	2022	406165	12.9145	1	0	50	83.6242	0	100	63.4685	0.0630609	10.0174	1.63734	0.202696	5078000000	8314000000	0	1291.45
China	2023	414661	12.9352	1	0	50	79.5043	0	84.7222	54.7835	0.0604244	10.0344	1.52598	0.211886	5422000000	8274000000	0	1095.9
China	2017	224687	12.3225	7	0	0	27.7506	0	100	27.1685	0.0294754	10.5562	1.39989	0.2863	23000000000	32200000000	0	1232.25
China	2018	378154	12.8431	7	0	55.137	14.8973	0	100	36.6611	0.0283317	10.7618	1.52802	0.316626	35050000000	53560000000	0	1284.31
China	2019	378154	12.8431	8	0	51.5106	14.3505	0	100	40.831	0.0300465	10.7752	1.51677	0.365281	35280000000	53520000000	0	1284.31
China	2020	485507	13.093	9	0	51.1457	13.4206	0	100	41.8644	0.0338549	10.818	1.57857	0.412062	38110000000	60160000000	0	1309.3
China	2021	518008	13.1578	10	0	50.1241	34.1811	0	100	34.8026	0.010154	10.8745	1.54451	0.435029	43770000000	67600000000	0	1315.78
China	2022	532107	13.1846	11	0	50	32.0329	0	100	26.1815	-0.0856942	10.8415	1.07825	0.426447	57300000000	61790000000	0	1318.46
China	2023	490054	13.1023	12	0	50	11.9161	0	100	26.4382	0.0025071	10.7726	1.53549	0.497117	34370000000	52780000000	0	1310.23
China	2017	475299	13.0717	5	0	0	54.6726	0	100	21.3848	0.0160222	10.4171	1.97765	0.433691	12270000000	24260000000	0	1307.17
China	2018	552687	13.2226	6	0	0	58.6261	0	100	28.2254	0.0166991	10.5771	1.96337	0.505489	17460000000	34280000000	0	1322.26
China	2019	552687	13.2226	7	0	0	62.5797	0	100	35.066	0.0148344	10.6272	1.64599	0.51302	22490000000	37020000000	0	1322.26
China	2020	617656	13.3337	4	0	0	55.5646	0	100	17.0818	0.0189522	10.6392	1.78012	0.499482	21160000000	37670000000	0	1333.37
China	2021	659004	13.3985	5	0	50.1241	45.2233	0	100	17.0957	0.0132581	10.7011	1.90557	0.484359	22660000000	43180000000	0	1339.85
China	2022	623441	13.343	6	0	50	62.9877	0	100	29.1909	0.0051963	10.6938	2.05641	0.517494	20160000000	41450000000	0	1334.3
China	2023	623441	13.343	7	0	50	62.8217	0	100	35.852	0.00310387	10.6058	2.17095	0.499474	15340000000	33310000000	0	1334.3
China	2017	155552	11.9547	2	0	0	66.0612	0	100	40.5066	0.0652492	9.36452	1.71445	0.20464	687900000	1179000000	0	1195.47
China	2018	165993	12.0197	3	0	0	74.9402	0	100	45.8334	0.244113	9.53325	2.06779	0.17063	1065000000	2203000000	0	1201.97
China	2019	157079	11.9645	4	0	0	83.8192	0	100	51.1602	0.0618509	9.56039	2.17064	0.178683	1111000000	2411000000	0	1196.45
China	2020	155132	11.952	1	0	51.1457	87.3977	0	100	52.9179	0.0733794	9.56275	2.24948	0.134488	1059000000	2382000000	0	1195.2
China	2021	165517	12.0168	2	0	50.1241	12.469	0	100	67.7689	0.0962212	9.63501	2.35892	0.127051	1196000000	2821000000	0	1201.68
China	2022	201508	12.2136	3	0	50	91.4784	0	100	65.9375	0.0881813	9.6899	2.07064	0.162176	1472000000	3049000000	0	1221.36
China	2023	185583	12.1313	4	0	50	90.6578	0	100	71.2845	0.0866066	9.71435	2.37596	0.198139	1414000000	3360000000	0	1213.12
China	2017	576120	13.2641	1	0	0	26.3311	0	100	48.1619	0.0585421	10.3449	1.81801	0.302907	9883000000	17970000000	0	1326.41
China	2018	614789	13.329	1	0	55.137	35.1027	0	100	25.8332	0.0524221	10.5046	1.62666	0.314943	16060000000	26120000000	0	1332.9
China	2019	596320	13.2985	2	0	51.5106	31.571	0	100	25.9732	0.049783	10.6073	1.61889	0.374028	20450000000	33110000000	0	1329.85
China	2020	618375	13.3348	3	0	51.1457	28.8052	0	100	17.3837	0.0504428	10.6821	1.43802	0.362034	27050000000	38900000000	0	1333.48
China	2021	697318	13.455	4	0	50.1241	26.6749	0	100	26.6249	0.0413897	10.7892	1.40865	0.372904	35090000000	49440000000	0	1345.5
China	2022	771398	13.556	5	0	50	27.2587	0	100	40.9615	0.0299641	10.8625	1.41469	0.357043	40630000000	57480000000	0	1355.6
China	2023	768428	13.5521	6	0	50	11.9161	0	100	58.6475	0.0207797	10.784	1.41957	0.374012	32070000000	45520000000	0	1355.21
China	2017	276655	12.5305	2	0	0	28.2541	0	100	58.0062	0.118216	9.797	1.53156	0.0372748	3273000000	5013000000	0	1253.05
China	2018	276655	12.5305	2	0	55.137	32.8767	0	100	32.5136	0.0827598	9.84921	1.44586	0.0424649	3792000000	5482000000	0	1253.05
China	2019	287295	12.5683	1	0	51.5106	33.0816	0	100	34.5307	0.0905205	9.88153	1.83175	0.0626554	3279000000	6006000000	0	1256.83
China	2020	242796	12.4	2	0	51.1457	29.9509	0	100	33.7615	0.0849142	9.91638	1.75189	0.0543351	3493000000	6120000000	0	1240
China	2021	259050	12.4648	3	0	50.1241	27.9156	0	100	54.547	0.0844766	10.0047	1.70968	0.070673	4279000000	7316000000	0	1246.48
China	2022	266101	12.4916	4	0	50	28.0287	0	100	48.3128	0.0871381	10.0588	1.69659	0.0663798	4799000000	8141000000	0	1249.16
China	2023	245070	12.4093	5	0	50	26.7874	0	100	59.6324	0.0924338	10.0459	1.83045	0.0282731	4451000000	8146000000	0	1240.93
China	2017	86418	11.3669	2	0	0	15.768	0	100	43.7662	0.111477	8.8607	3.74974	0.149278	131100000	491500000	0	1136.69
China	2018	122958	11.7196	2	0	55.137	72.6027	0	100	21.0245	0.146064	8.93858	3.66338	0.102279	177000000	648300000	0	1171.96
China	2019	116355	11.6644	3	0	51.5106	71.9033	0	100	21.3932	0.183443	8.98602	4.05518	0.099063	187600000	760700000	0	1166.44
China	2020	114913	11.6519	4	0	51.1457	35.9247	0	100	30.6267	0.179323	9.10229	4.20854	0.0872015	250900000	1056000000	0	1165.19
China	2021	168582	12.0352	1	0	50.1241	12.469	0	100	42.3828	0.177674	9.19426	4.60803	0.0748716	275900000	1271000000	0	1203.52
China	2022	163835	12.0066	2	0	50	12.731	0	100	39.2208	0.216907	9.29473	4.97568	0.0800396	336400000	1674000000	0	1200.66
China	2023	163835	12.0066	3	0	50	39.1325	0	100	39.7862	0.186026	9.32579	5.06132	0.0851274	363900000	1842000000	0	1200.66
China	2017	113784	11.642	2	0	0	54.315	0	100	29.4851	0.0896428	8.66013	1.46911	0.0537536	208700000	306600000	0	1164.2
China	2018	121421	11.707	1	0	0	52.2414	0	100	35.335	0.0560984	8.84437	1.8004	0.223763	285800000	514500000	0	1170.7
China	2019	130900	11.7822	2	0	0	50.1678	0	100	41.185	-0.0302941	8.74733	1.59802	0.216053	240300000	383900000	0	1178.22
China	2020	114913	11.6519	1	0	51.1457	55.5646	0	100	19.4725	0.059152	8.81144	1.90609	0.247648	252000000	480200000	0	1165.19
China	2021	122605	11.7167	2	0	50.1241	53.4119	0	100	33.4857	0.0721293	8.89577	1.74983	0.217163	328700000	575100000	0	1171.67
China	2022	125943	11.7436	3	0	50	56.5195	0	100	39.8218	0.0481143	9.01563	1.88088	0.153154	436100000	820300000	0	1174.36
China	2023	115989	11.6613	1	0	50	47.6168	0	100	36.8603	0.0398279	8.98547	1.80618	0.194092	398400000	719600000	0	1166.12
China	2017	119545	11.6914	12	0	0	12.8468	0	100	15.2177	0.019439	8.86498	1.65402	0.228838	213500000	353100000	0	1169.14
China	2018	127569	11.7564	13	0	0	12.4216	0	100	16.0968	0.0181293	8.98285	1.15796	0.288826	362500000	419700000	0	1175.64
China	2019	139626	11.8467	14	0	0	11.9965	0	100	16.9759	0.0103271	9.07259	1.39572	0.329114	387500000	540900000	0	1184.67
China	2020	143641	11.8751	11	0	51.1457	13.4206	0	100	16.6576	-0.0125955	9.10731	1.1259	0.365823	486400000	547600000	0	1187.51
China	2021	153257	11.9399	12	0	50.1241	12.469	0	100	12.7127	-0.00241414	9.17842	1.18942	0.363538	564300000	671200000	0	1193.99
China	2022	157428	11.9667	13	0	50	12.731	0	100	14.1496	0.128391	9.33716	1.36772	0.226113	788400000	1078000000	0	1196.67
China	2023	144986	11.8844	14	0	50	11.9161	0	100	19.1091	0.0681844	9.38974	1.48607	0.342373	802500000	1193000000	0	1188.44
China	2017	419505	12.9468	5	0	0	12.5521	0	100	50.9118	0.0865008	9.45368	1.27376	0.437255	1520000000	1936000000	0	1294.68
China	2018	421788	12.9523	5	0	55.137	14.8973	0	100	47.3636	0.092479	9.642	1.38686	0.40942	2211000000	3067000000	0	1295.23
China	2019	421788	12.9523	6	0	51.5106	14.3505	0	100	38.9609	0.0814835	9.72436	1.15482	0.452006	3012000000	3478000000	0	1295.23
China	2020	416559	12.9398	7	0	51.1457	13.4206	0	100	42.9381	0.0344819	9.77268	1.30357	0.458586	2912000000	3797000000	0	1293.98
China	2021	573180	13.259	8	0	50.1241	12.469	0	100	31.4573	0.0258325	9.87102	1.54126	0.341239	3263000000	5030000000	0	1325.9
China	2022	664347	13.4066	9	0	50	12.731	0	86.3636	31.0666	0.0312644	9.91689	1.50705	0.33695	3761000000	5667000000	0	1157.84
China	2023	611842	13.3242	10	0	50	11.9161	0	100	73.2607	0.0294225	9.907	1.57179	0.332568	3490000000	5486000000	0	1332.42
China	2017	115224	11.6546	4	0	0	24.9415	0	100	51.7371	0.0358854	9.54446	1.29352	0.252368	2270000000	2937000000	0	1165.46
China	2018	119884	11.6943	3	0	0	29.4373	0	100	50.8203	0.0338071	9.65094	1.36573	0.252586	2755000000	3763000000	0	1169.43
China	2019	113446	11.6391	4	0	0	33.9332	0	100	49.9035	0.0310896	9.6283	1.34179	0.238745	2544000000	3414000000	0	1163.91
China	2020	133586	11.8025	3	0	51.1457	13.4206	0	100	53.4437	0.0347197	9.65547	1.42417	0.262365	2387000000	3400000000	0	1180.25
China	2021	142529	11.8673	4	0	50.1241	34.1811	0	100	51.9899	0.0042946	9.73	1.39031	0.30749	2847000000	3959000000	0	1186.73
China	2022	130488	11.779	5	0	50	32.0329	0	63.6364	47.9454	0.0100031	9.75659	1.45353	0.344407	2846000000	4137000000	0	749.575
China	2023	130488	11.779	1	0	50	29.123	0	70	51.7358	0.01094	9.74731	1.4074	0.386929	2904000000	4088000000	0	824.532
China	2017	163226	12.0029	5	0	0	42.8613	0	100	45.8301	0.10411	9.38012	1.63088	0.127853	1315000000	2145000000	0	1200.29
China	2018	163226	12.0029	6	0	0	50.8406	0	100	46.7348	0.0727318	9.49128	1.75033	0.108651	1608000000	2815000000	0	1200.29
China	2019	167755	12.0303	7	0	0	58.8199	0	100	47.6395	0.0764309	9.49533	1.81863	0.100291	1545000000	2810000000	0	1203.03
China	2020	205407	12.2327	4	0	51.1457	40.8347	0	100	42.5502	0.0822904	9.54098	1.86809	0.0901563	1667000000	3114000000	0	1223.28
China	2021	246743	12.4161	5	0	50.1241	38.1514	0	100	48.7255	0.0614784	9.5817	1.96754	0.0981966	1722000000	3388000000	0	1241.61
China	2022	253774	12.4442	6	0	50	42.4025	0	100	48.0697	0.0728906	9.6444	1.92981	0.0875756	2005000000	3870000000	0	1244.42
China	2023	224729	12.3226	7	0	50	66.0153	0	100	45.7844	0.0738889	9.63275	2.02237	0.103346	1847000000	3735000000	0	1232.27
China	2017	619329	13.3364	8	1	0	50.5902	0	100	31.0308	0.071813	9.89742	2.22036	0.240864	2884000000	6404000000	100	1333.64
China	2018	727220	13.497	8	1	55.137	55.3082	0	100	34.7195	0.0356912	10.0015	2.03072	0.416568	3965000000	8052000000	100	1349.7
China	2019	727220	13.497	9	1	51.5106	53.4743	0	100	38.6555	0.00534597	10.0269	1.92828	0.502936	4140000000	7982000000	100	1349.7
China	2020	890574	13.6996	1	1	51.1457	61.6203	0	100	42.4593	-0.0675987	9.96742	1.68972	0.521586	3997000000	6753000000	100	1369.96
China	2021	950192	13.7644	2	1	50.1241	45.2233	0	100	34.9491	-0.635181	9.7082	0.796246	0.932693	3569000000	2842000000	100	1376.44
China	2022	1.16497e+06	13.9682	1	1	50	42.4025	0	57.5342	27.0437	0.320771	9.40267	1.67486	0.0136801	778700000	1304000000	57.5343	803.65
China	2023	1.0149e+06	13.8303	2	1	50	72.5453	0	100	32.1061	-0.172901	9.34064	1.35697	0.0830612	788900000	1071000000	100	1383.03
China	2017	125306	11.7385	12	1	0	12.8468	0	100	31.4618	0.0746453	8.98623	2.31965	0.21132	218000000	505700000	100	1173.85
China	2018	165993	12.0197	13	1	0	12.4216	0	100	38.7345	0.0831826	9.104	1.43636	0.263835	435700000	625900000	100	1201.97
China	2019	232710	12.3575	14	1	0	11.9965	0	100	46.0072	0.0144788	9.17837	1.09362	0.365255	693200000	758100000	100	1235.76
China	2020	229826	12.3451	11	0	51.1457	13.4206	0	100	26.0184	0.0575276	9.18785	1.56887	0.326958	482200000	756500000	0	1234.51
China	2021	268199	12.4995	12	1	50.1241	12.469	1	100	28.2628	0.0838612	9.29905	2.2564	0.350367	443100000	999700000	100	1249.95
China	2022	275499	12.5263	13	1	50	12.731	0	100	39.6449	0.0337781	9.38652	1.60843	0.379964	666800000	1072000000	100	1252.63
China	2023	275474	12.5262	14	1	50	11.9161	0	100	46.4666	0.0699592	9.42025	1.64782	0.392385	695700000	1146000000	100	1252.62
China	2017	172836	12.0601	8	1	0	14.5674	0	100	69.3155	0.0882578	9.4692	1.73592	0.205349	1117000000	1940000000	100	1206.01
China	2018	319977	12.676	9	1	0	19.3043	0	100	63.9864	0.075295	9.62049	2.33521	0.15379	1215000000	2837000000	100	1267.6
China	2019	319977	12.676	10	1	0	24.0413	0	100	58.6573	0.0720227	9.66793	1.76904	0.217867	1654000000	2927000000	100	1267.6
China	2020	367816	12.8153	7	1	51.1457	13.4206	0	100	75.3773	0.0541793	9.76275	2.13924	0.281545	1860000000	3978000000	100	1281.53
China	2021	367816	12.8153	8	1	50.1241	12.469	0	100	68.4714	0.0542007	9.85886	1.87294	0.255357	2761000000	5172000000	100	1281.53
China	2022	391463	12.8776	9	0	50	12.731	0	86.3636	63.4763	0.00626411	9.86069	2.13034	0.188857	2385000000	5080000000	0	1112.16
China	2023	391463	12.8776	10	0	50	29.123	0	100	59.2788	0.0720437	9.84859	2.07316	0.191729	2360000000	4892000000	0	1287.77
China	2017	216045	12.2832	8	0	0	96.553	0	100	53.2249	0.0749399	9.39212	1.3698	0.345778	1175000000	1610000000	0	1228.32
China	2018	230546	12.3482	8	0	55.137	50	0	100	12.572	0.0725469	9.51975	1.3271	0.420253	1743000000	2313000000	0	1234.82
China	2019	218166	12.293	9	0	51.5106	81.571	0	100	13.6501	0.0681716	9.56361	2.09248	0.41439	1239000000	2592000000	0	1229.3
China	2020	215462	12.2805	10	0	51.1457	89.7709	0	100	28.6342	0.040791	9.53774	1.91088	0.369437	1244000000	2376000000	0	1228.05
China	2021	229885	12.3453	11	0	50.1241	89.268	0	100	32.0917	0.05381	9.40274	3.26198	0.179692	434000000	1416000000	0	1234.53
China	2022	236142	12.3722	12	0	50	91.4784	0	100	47.6579	0.14576	9.41566	4.986	0.114959	292000000	1456000000	0	1237.22
China	2023	217480	12.2899	13	0	50	90.6578	0	100	52.9701	-0.0206401	9.37823	4.33635	0.149574	309600000	1342000000	0	1228.99
China	2017	110903	11.6164	2	0	0	23.8124	0	100	43.1305	0.0206262	8.93427	1.83398	0.129185	374700000	687100000	0	1161.64
China	2018	118347	11.6814	3	0	0	15.163	0	100	42.3037	0.0109386	8.90858	1.81281	0.136961	345500000	626300000	0	1168.14
China	2019	104720	11.559	4	0	0	6.51364	0	100	41.4769	0.0220282	8.91873	1.64632	0.133603	394000000	648600000	0	1155.9
China	2020	103422	11.5466	1	0	51.1457	40.8347	0	100	42.8386	0.022777	8.98618	1.56715	0.138149	501700000	786200000	0	1154.66
China	2021	110345	11.6114	2	0	50.1241	12.469	0	100	45.4995	0.0213764	9.12468	1.35601	0.134375	831200000	1127000000	0	1161.14
China	2022	113348	11.6382	3	0	50	12.731	0	100	40.9218	0.0206651	9.23527	1.37079	0.152195	1003000000	1376000000	0	1163.82
China	2023	104390	11.5559	4	0	50	11.9161	0	100	41.6085	0.0230305	9.17312	1.26244	0.149556	849600000	1073000000	0	1155.59
China	2017	115224	11.6546	8	0	0	12.8468	0	100	15.1027	0.217978	8.85635	2.23679	0.017029	177800000	397700000	0	1165.46
China	2018	122958	11.7196	9	0	0	12.4216	0	100	18.165	0.210117	9.01031	2.48965	0.125904	229300000	570800000	0	1171.96
China	2019	116355	11.6644	10	0	0	11.9965	0	100	21.2274	0.233455	9.05464	2.61291	0.0912279	242600000	633800000	0	1166.44
China	2020	143641	11.8751	7	0	51.1457	13.4206	0	100	8.4152	0.197179	9.09503	2.66951	0.0837748	264300000	705500000	0	1187.51
China	2021	160920	11.9887	8	0	50.1241	12.469	0	100	20.7099	0.133178	9.20726	3.34299	0.0671388	301500000	1008000000	0	1198.87
China	2022	173171	12.062	9	0	50	12.731	0	100	17.826	0.151652	9.28098	2.90037	0.0685882	440900000	1279000000	0	1206.2
China	2023	166734	12.0242	10	0	50	11.9161	0	100	19.5844	0.160202	9.33687	3.2611	0.042446	496900000	1620000000	0	1202.42
China	2017	225839	12.3276	9	0	0	17.6376	0	100	34.7174	-0.0122566	8.81632	1.20725	0.00368933	281700000	340100000	0	1232.76
China	2018	268970	12.5024	9	0	55.137	40.5822	0	100	20.8833	0.0833208	8.95398	1.20385	0.0021445	381700000	459500000	0	1250.24
China	2019	254527	12.4472	10	0	51.5106	42.5982	0	100	29.6746	0.112418	8.95623	1.08035	0.0102439	395300000	427100000	0	1244.72
China	2020	231262	12.3513	11	0	51.1457	31.9149	0	100	31.5165	0.194213	9.07946	1.43031	0.0270214	456200000	652500000	0	1235.13
China	2021	246743	12.4161	12	0	50.1241	12.469	0	100	30.3852	0.148729	9.18416	1.09488	0.0255747	707500000	774600000	0	1241.61
China	2022	253459	12.443	13	0	50	32.0329	0	100	33.5214	0.135153	9.27915	0.917213	0.0484736	864100000	792600000	0	1244.3
China	2023	188482	12.1468	14	0	50	26.7874	0	100	32.6493	0.0892838	9.27542	1.13504	0.0171382	760500000	863200000	0	1214.68
China	2017	302463	12.6197	11	1	0	67.0874	0	100	37.7265	0.0447457	9.08763	1.41499	0.330406	390300000	552200000	100	1261.97
China	2018	322764	12.6847	12	1	0	82.5686	0	100	39.8522	0.0814912	9.16073	2.00408	0.175684	357500000	716500000	100	1268.47
China	2019	308828	12.6405	13	1	0	98.0497	0	100	41.978	0.0811648	9.19771	1.34647	0.281626	524200000	705800000	100	1264.05
China	2020	308828	12.6405	10	1	51.1457	48.4452	0	100	36.7158	-0.0262338	9.15117	1.11695	0.323506	617000000	689100000	100	1264.05
China	2021	367816	12.8153	11	1	50.1241	68.7345	0	100	33.5643	0.0573908	9.1529	1.27198	0.259217	498500000	634100000	100	1281.53
China	2022	347967	12.7599	12	1	50	88.7577	0	100	44.831	0.207832	9.24917	1.72542	0.143044	498700000	860500000	100	1275.99
China	2023	347967	12.7599	13	1	50	93.3746	0	100	40.0462	0.0414417	9.19995	1.93448	0.112664	404400000	782300000	100	1275.99
China	2017	273657	12.5196	5	0	0	13.4134	0	100	49.7087	0.0211643	9.24321	1.36623	0.221154	786300000	1074000000	0	1251.96
China	2018	299710	12.6106	1	0	0	12.4726	0	100	54.2565	0.0427676	9.33385	1.05119	0.278431	1064000000	1119000000	0	1261.06
China	2019	290888	12.5807	5	0	51.5106	14.3505	0	100	33.6838	0.0553882	9.34514	1.135	0.22742	1069000000	1213000000	0	1258.07
China	2020	305955	12.6312	1	0	51.1457	13.4206	0	100	42.2766	0.0806678	9.40127	1.11588	0.249199	1309000000	1461000000	0	1263.12
China	2021	358936	12.7909	2	0	50.1241	12.469	0	100	46.4201	0.0607585	9.41502	1.10492	0.142656	1220000000	1347000000	0	1279.09
China	2022	358936	12.7909	3	0	50	12.731	0	100	51.7276	0.0397931	9.43586	0.922811	0.188665	1311000000	1209000000	0	1279.09
China	2023	347967	12.7599	4	0	50	11.9161	0	100	51.6969	0.0109967	9.53341	1.29379	0.184749	1388000000	1796000000	0	1275.99
China	2017	112343	11.6293	5	0	0	18.3169	0	100	22.0835	0.0591315	9.88823	0.96626	0.227707	1744000000	1685000000	0	1162.93
China	2018	119884	11.6943	5	0	55.137	45.2055	0	100	16.6414	0.0405724	9.91944	0.973329	0.261654	1880000000	1830000000	0	1169.43
China	2019	139626	11.8467	6	0	51.5106	42.5982	0	100	11.5482	0.0416403	9.9384	1.10568	0.324142	1860000000	2056000000	0	1184.67
China	2020	165187	12.0148	7	1	51.1457	35.9247	0	100	10.8723	0.0442921	9.98943	0.982424	0.342764	2377000000	2336000000	100	1201.48
China	2021	183908	12.1222	1	1	50.1241	12.469	0	100	15.845	0.042151	10.0679	0.9998	0.386643	2527000000	2526000000	100	1212.22
China	2022	202981	12.2209	2	1	50	12.731	0	100	24.4297	0.0201421	10.1491	0.999097	0.477238	3742000000	3739000000	100	1222.09
China	2023	202981	12.2209	3	1	50	11.9161	0	100	22.3145	0.0116954	10.1151	1.0206	0.472229	3194000000	3260000000	100	1222.09
China	2017	241970	12.3966	1	1	0	31.329	0	100	40.9606	0.0257089	9.62992	1.19532	0.492517	2006000000	2398000000	100	1239.66
China	2018	251372	12.4347	8	1	0	38.7605	0	100	40.4929	0.026504	9.68207	1.13962	0.442571	2257000000	2572000000	100	1243.47
China	2019	251372	12.4347	1	1	0	46.1919	0	100	40.0252	0.0275882	9.66924	0.998326	0.420933	2285000000	2281000000	100	1243.47
China	2020	251372	12.4347	8	1	51.1457	13.4206	0	100	37.4832	0.02753	9.69896	1.01211	0.519425	2529000000	2560000000	100	1243.47
China	2021	272261	12.5145	1	1	50.1241	45.2233	0	100	45.5229	0.0207665	9.77977	1.08612	0.483337	2862000000	3109000000	100	1251.45
China	2022	291242	12.5819	2	1	50	42.4025	0	100	43.2036	0.023067	9.83165	1.07508	0.444523	3209000000	3450000000	100	1258.19
China	2023	271125	12.5103	3	1	50	39.1325	0	100	36.6973	0.0295886	9.78136	0.994235	0.470788	3042000000	3024000000	100	1251.03
China	2017	483653	13.0891	7	0	54.4118	18.6275	0	100	4.98149	0.0420754	10.0606	0.78876	0.38421	5928000000	4676000000	0	1308.91
China	2018	597575	13.3006	8	0	55.137	14.8973	0	100	4.038	0.0456562	10.0961	0.980485	0.402019	5711000000	5599000000	0	1330.06
China	2019	639953	13.3691	1	0	51.5106	14.3505	0	100	30.6183	0.0515414	10.0554	1.04869	0.359601	4974000000	5216000000	0	1336.91
China	2020	632020	13.3567	2	0	51.1457	13.4206	0	100	30.6879	0.0586022	10.1184	0.911958	0.394478	5923000000	5402000000	0	1335.67
China	2021	668199	13.4123	3	0	50.1241	12.469	0	100	38.6704	0.052008	10.1913	1.00692	0.438981	6664000000	6710000000	0	1341.23
China	2022	686387	13.4392	4	0	50	12.731	0	100	29.0693	0.0451354	10.2795	1.00803	0.423374	8811000000	8882000000	0	1343.92
China	2023	632141	13.3569	5	0	50	11.9161	0	100	38.6113	0.0107415	10.3406	1.32867	0.427752	8573000000	11390000000	0	1335.69
China	2017	110903	11.6164	9	0	0	88.7519	0	100	42.9155	0.139127	9.58693	0.339484	0.197233	434900000	147600000	0	1161.64
China	2018	118347	11.6814	9	0	55.137	45.2055	0	100	22.3897	0.118165	9.64945	0.391838	0.190866	531300000	208200000	0	1168.14
China	2019	117810	11.6768	10	0	51.5106	37.9154	0	100	23.0621	0.118079	9.66844	0.238376	0.1913	772000000	184000000	0	1167.68
China	2020	162314	11.9973	11	0	51.1457	85.5155	0	100	31.9872	0.0859783	9.73079	0.974542	0.212129	802200000	781800000	0	1199.73
China	2021	208429	12.2474	12	0	50.1241	85.4218	0	100	42.5585	0.0814881	9.80168	0.842265	0.244662	826700000	696300000	0	1224.73
China	2022	214102	12.2742	13	0	50	83.6242	0	100	40.1402	0.0698446	9.88253	0.523491	0.286844	1232000000	644900000	0	1227.42
China	2023	234878	12.3668	14	0	50	82.0782	0	100	37.8144	0.0692435	9.89942	0.562795	0.321863	1151000000	647700000	0	1236.68
China	2017	378154	12.8431	13	0	0	57.5915	0	100	48.7525	0.0263791	9.64192	1.61677	0.316351	2287000000	3698000000	0	1284.31
China	2018	378154	12.8431	14	0	0	52.4069	0	100	47.3071	0.0233765	9.95664	1.63209	0.305209	4693000000	7659000000	0	1284.31
China	2019	378154	12.8431	15	0	0	47.2223	0	100	45.8617	0.0563	9.91575	1.40975	0.295131	4509000000	6356000000	0	1284.31
China	2020	402195	12.9047	12	0	51.1457	61.6203	0	100	47.575	0.0521307	9.88851	1.79725	0.300664	3117000000	5603000000	0	1290.47
China	2021	429119	12.9695	13	0	50.1241	60.2978	0	100	54.0606	0.0384461	9.87866	1.72423	0.306148	3197000000	5512000000	0	1296.95
China	2022	440799	12.9963	14	0	50	50.462	0	100	44.5597	0.0228326	9.93096	1.93778	0.404243	2664000000	5162000000	0	1299.63
China	2023	405962	12.914	15	0	50	47.6168	0	100	45.9239	0.0024343	9.98547	1.87506	0.404432	4210000000	7893000000	0	1291.4
China	2017	172836	12.0601	11	1	0	6.49049	0	100	12.2045	0.0977018	9.53087	5.55168	0.0696593	302100000	1677000000	100	1206.01
China	2018	199806	12.2051	11	1	55.137	45.2055	0	100	12.8962	0.129648	9.5887	7.19581	0.0396402	245600000	1767000000	100	1220.51
China	2019	203622	12.224	12	1	51.5106	14.3505	0	100	14.4101	0.101026	9.6511	2.42335	0.139733	788400000	1910000000	100	1222.4
China	2020	229826	12.3451	13	1	51.1457	13.4206	0	100	13.341	0.0429459	9.62975	2.2294	0.0802398	661300000	1474000000	100	1234.51
China	2021	229885	12.3453	1	1	50.1241	12.469	0	100	16.9458	0.029605	9.77621	3.39393	0.0769839	730800000	2480000000	100	1234.53
China	2022	236142	12.3722	2	1	50	12.731	0	100	15.6389	0.0303599	9.87397	1.72988	0.140363	1364000000	2359000000	100	1237.22
China	2023	217480	12.2899	3	1	50	11.9161	0	100	17.1596	0.0129364	9.92766	1.8939	0.204243	1695000000	3209000000	100	1228.99
China	2017	172836	12.0601	10	0	0	78.1178	0	100	18.2042	0.0357323	9.68027	0.485342	0.323951	1681000000	815800000	0	1206.01
China	2018	215176	12.2792	10	0	55.137	78.9384	0	100	17.5341	0.0433195	9.73682	0.57935	0.339088	1674000000	969700000	0	1227.92
China	2019	214559	12.2763	11	0	51.5106	81.571	0	100	18.7229	0.0243733	9.71642	0.659742	0.348816	1501000000	990100000	0	1227.63
China	2020	214559	12.2763	1	0	51.1457	78.8871	0	100	36.0492	0.034921	9.75094	0.833044	0.356917	1480000000	1232000000	0	1227.63
China	2021	214559	12.2763	2	0	50.1241	77.4194	0	100	29.0888	0.0641222	9.77824	0.704871	0.311891	1471000000	1037000000	0	1227.63
China	2022	220400	12.3032	3	0	50	12.731	0	100	31.648	0.0570931	9.87849	1.01296	0.312899	2145000000	2173000000	0	1230.32
China	2023	202981	12.2209	4	0	50	11.9161	0	100	28.6655	0.0302642	9.84391	1.20977	0.303367	1606000000	1943000000	0	1222.09
China	2017	100821	11.5211	5	1	0	81.2307	0	100	43.3799	0.0159295	9.26836	1.24763	0.262038	981900000	1225000000	100	1152.11
China	2018	261285	12.4734	6	1	0	75.6287	0	100	51.7764	0.0281441	9.2247	1.04771	0.342353	1108000000	1161000000	100	1247.34
China	2019	247255	12.4182	7	1	0	70.0268	0	100	60.1729	0.00517919	9.39167	0.900466	0.265027	1910000000	1720000000	100	1241.82
China	2020	430923	12.9737	4	1	51.1457	83.8789	0	100	24.4827	0.033612	9.97107	0.992102	0.344522	4463000000	4428000000	100	1297.37
China	2021	996169	13.8117	5	1	50.1241	83.1266	0	100	56.5669	0.0393467	9.96278	1.16067	0.24801	3292000000	3820000000	100	1381.17
China	2022	1.02328e+06	13.8385	6	1	50	80.6982	0	100	56.9042	0.0379404	10.0579	1.28314	0.28345	3735000000	4793000000	100	1383.85
China	2023	942411	13.7562	7	1	50	66.0153	0	100	52.3587	0.0180745	10.053	1.12821	0.28198	3867000000	4363000000	100	1375.62
China	2017	129627	11.7724	1	0	0	84.2611	0	100	30.3289	0.106979	8.26771	2.95326	0.20217	18350609	54194150	0	1177.24
China	2018	138327	11.8374	2	0	0	84.9528	0	100	32.7604	0.147172	8.44062	3.11008	0.278624	33083673	102900000	0	1183.74
China	2019	145444	11.8875	3	0	0	85.6444	0	100	35.1919	0.182929	8.49162	1.74106	0.213252	39287566	68402157	0	1188.76
China	2020	183908	12.1222	4	0	51.1457	83.8789	0	100	43.6671	0.212474	8.5869	1.83775	0.144088	50865983	93479096	0	1212.22
China	2021	183908	12.1222	5	0	50.1241	83.1266	0	100	31.2526	0.189433	8.67177	1.817	0.0932292	70280736	127700000	0	1212.22
China	2022	188914	12.1491	6	0	50	86.2936	0	100	41.9599	0.196068	8.89211	1.63393	0.262173	98374939	160700000	0	1214.9
China	2023	217480	12.2899	7	0	50	85.1287	0	100	48.2031	0.121805	8.87351	2.32878	0.223875	69224614	161200000	0	1228.99
China	2017	871813	13.6783	2	0	0	38.8914	0	100	3.13441	0.0264731	10.5919	0.175534	0.600046	12890000000	2263000000	0	1367.83
China	2018	1.15488e+06	13.9595	3	0	0	36.668	0	100	9.07743	0.0101365	10.6246	0.231168	0.630407	12000000000	2774000000	0	1395.95
China	2019	1.32869e+06	14.0997	1	0	51.5106	42.5982	0	100	20.0085	0.0102337	10.7135	0.290563	0.550511	14140000000	4107000000	0	1409.97
China	2020	1.32869e+06	14.0997	2	0	51.1457	35.9247	0	100	16.4141	0.0133117	10.7195	0.389895	0.523928	13160000000	5133000000	0	1409.97
China	2021	1.32869e+06	14.0997	3	0	50.1241	38.1514	0	100	19.8004	0.0265313	10.7881	0.413352	0.517786	17180000000	7101000000	0	1409.97
China	2022	1.32869e+06	14.0997	1	0	50	12.731	0	100	40.7576	-0.00855904	10.797	0.420969	0.539234	19710000000	8299000000	0	1409.97
China	2023	1223685	14.0174	2	0	50	11.9161	0	100	37.5519	0.0168881	10.7795	0.497732	0.56651	17700000000	8812000000	0	1401.74
China	2017	165634	12.0175	4	0	0	2.17542	0	100	19.152	0.0388238	9.47038	0.322224	0.0732937	1980000000	637900000	0	1201.75
China	2018	247255	12.4182	4	0	55.137	66.7808	0	100	21.0118	0.0338282	9.55252	0.468785	0.18547	1741000000	816200000	0	1241.82
China	2019	247255	12.4182	5	0	51.5106	14.3505	0	100	19.848	0.0163426	9.52224	0.36458	0.267097	1490000000	543300000	0	1241.82
China	2020	244190	12.4057	6	0	51.1457	13.4206	0	100	19.7429	-0.298578	9.3564	0.173626	0.394189	2012000000	349400000	0	1240.57
China	2021	337165	12.7283	7	0	50.1241	12.469	0	100	10.8078	0.00803533	9.25858	0.391402	0.557568	1163000000	455200000	0	1272.83
China	2022	346342	12.7552	8	0	50	56.5195	0	100	22.8605	-0.128312	9.17434	0.654804	0.451072	1096000000	717600000	0	1275.52
China	2023	346517	12.7557	1	0	50	53.5748	0	100	20.8798	-0.0565068	9.029	0.673613	0.395576	476800000	321200000	0	1275.57
China	2017	109463	11.6033	1	0	0	57.2204	0	100	35.6565	0.0552489	8.99339	2.04391	0.0449412	359500000	734800000	0	1160.33
China	2018	121421	11.707	1	0	0	55.8415	0	100	40.5801	0.0595835	9.1223	2.8485	0.156688	359400000	1024000000	0	1170.7
China	2019	114913	11.6519	1	0	0	54.4626	0	100	45.5036	0.049689	9.19051	2.31318	0.0230926	504000000	1166000000	0	1165.19
China	2020	114913	11.6519	1	1	51.1457	40.8347	0	100	31.5679	0.0883813	9.16875	2.50923	0.0160367	411200000	1032000000	100	1165.19
China	2021	118071	11.679	1	1	50.1241	77.4194	0	100	35.4232	0.110289	9.37929	1.72981	0.0222976	1056000000	1828000000	100	1167.9
China	2022	118071	11.679	2	1	50	68.7372	0	100	38.5421	0.114001	9.44897	1.72484	0.0471238	1245000000	2147000000	100	1167.9
China	2023	118889	11.6859	3	1	50	39.1325	0	100	46.94	0.120258	9.45316	1.82525	0.0446244	1230000000	2245000000	100	1168.59
China	2017	175717	12.0766	2	0	0	64.4917	0	100	43.1109	0.0379272	9.18906	2.19102	0.255017	530300000	1162000000	0	1207.66
China	2018	187511	12.1416	3	0	0	47.3976	0	100	44.9207	0.0344707	9.30451	2.17032	0.162909	690100000	1498000000	0	1214.16
China	2019	237008	12.3758	4	0	0	30.3036	0	100	46.7304	0.0659391	9.61469	1.61011	0.366114	1518000000	2444000000	0	1237.59
China	2020	237008	12.3758	1	0	51.1457	83.8789	0	100	38.5839	0.0448227	9.73455	2.18816	0.406063	1568000000	3432000000	0	1237.59
China	2021	265325	12.4887	2	0	50.1241	68.7345	0	100	51.4507	0.0408243	9.80815	1.41593	0.36597	2409000000	3411000000	0	1248.87
China	2022	265325	12.4887	3	0	50	32.0329	0	100	36.3931	0.0363749	9.96365	1.91345	0.327661	2833000000	5421000000	0	1248.87
China	2023	265325	12.4887	4	0	50	39.1325	0	100	49.6355	0.0215875	9.98306	1.57069	0.340542	3521000000	5531000000	0	1248.87
China	2017	178289	12.0912	2	0	0	51.4285	0	100	30.0211	0.0156674	9.80553	0.189829	0.544387	1856000000	352300000	0	1209.12
China	2018	178289	12.0912	1	0	0	29.1002	0	100	33.3077	0.0182275	9.82108	0.237553	0.562188	2031000000	482500000	0	1209.12
China	2019	168715	12.036	2	0	0	6.77194	0	100	36.5944	0.025413	9.79581	0.315881	0.496946	1697000000	536100000	0	1203.6
China	2020	126404	11.7472	1	0	51.1457	67.6759	0	100	29.3149	0.0272646	9.8067	0.305038	0.487599	1837000000	560400000	0	1174.72
China	2021	134866	11.812	2	0	50.1241	68.7345	0	100	28.8532	0.0159949	9.81745	0.373146	0.451023	1619000000	604200000	0	1181.2
China	2022	127588	11.7566	3	0	50	12.731	0	100	27.9021	0.00434532	9.81566	0.560775	0.415647	1608000000	901800000	0	1175.66
China	2023	127588	11.7566	1	0	50	11.9161	0	100	40.5874	0.0493205	9.76507	0.753043	0.366689	1280000000	964000000	0	1175.66
China	2017	115224	11.6546	12	0	0	45.3202	0	100	34.2516	0.151056	8.82824	3.45801	0.104813	92039873	318300000	0	1165.46
China	2018	122958	11.7196	12	0	55.137	55.3082	0	100	22.8031	0.178219	8.86361	12.8009	0	26894956	344300000	0	1171.96
China	2019	116355	11.6644	13	0	51.5106	53.4743	0	100	22.2132	0.164237	8.90015	3.28786	0.0823674	100600000	330600000	0	1166.44
China	2020	114913	11.6519	14	0	51.1457	48.4452	0	100	21.0214	0.149751	8.88562	6.32	0.0233649	43788575	276700000	0	1165.19
China	2021	122605	11.7167	15	0	50.1241	45.2233	0	100	25.2453	0.166826	8.94909	9.2343	0	31905392	294600000	0	1171.67
China	2022	125943	11.7436	16	0	50	42.4025	0	100	32.2637	0.212376	9.01134	8.05229	0	42277721	340400000	0	1174.36
China	2023	115989	11.6613	17	0	50	90.6578	0	100	36.9391	0.2384	8.99065	12.6897	0	23495503	298200000	0	1166.12
China	2017	144030	11.8778	8	0	0	90.2057	0	100	20.8922	0.136383	8.97121	1.92388	0.132201	270100000	519700000	0	1187.78
China	2018	153697	11.9427	9	0	0	90.0954	0	100	25.0057	0.135439	9.06999	1.93545	0.147314	342200000	662400000	0	1194.27
China	2019	257247	12.4578	10	0	0	89.9852	0	100	29.1192	0.116164	9.1116	1.82564	0.171789	393900000	719000000	0	1245.78
China	2020	273995	12.5209	7	0	51.1457	93.0442	0	100	18.718	0.101034	9.16577	1.75755	0.205569	470600000	827200000	0	1252.09
China	2021	288613	12.5728	8	1	50.1241	85.4218	0	100	17.9535	0.107343	9.22057	2.5574	0.133895	369100000	943800000	100	1257.28
China	2022	173171	12.062	9	1	50	91.4784	0	100	25.0651	0.118511	9.33273	3.04088	0.165577	430000000	1308000000	100	1206.2
China	2023	173984	12.0667	10	1	50	90.6578	0	100	30.0592	0.11392	9.3652	3.10529	0.18954	436400000	1355000000	100	1206.67
China	2017	462624	13.0447	6	0	0	7.94302	0	100	56.4677	0.0406354	10.4666	0.288488	0.637843	5302000000	1530000000	0	1304.47
China	2018	526720	13.1744	6	0	55.137	61.1301	0	100	28.1177	0.0318748	10.5053	0.360441	0.633612	5234000000	1887000000	0	1317.44
China	2019	508618	13.1395	7	0	51.5106	60.7251	0	100	27.4873	0.0390533	10.5065	0.49412	0.620869	5115000000	2527000000	0	1313.94
China	2020	617628	13.3336	8	0	51.1457	13.4206	0	100	39.5298	0.0392029	10.5089	0.728632	0.595417	4915000000	3581000000	0	1333.36
China	2021	632950	13.3582	9	0	50.1241	12.469	0	100	44.4453	0.0431019	10.5451	0.577777	0.586077	5525000000	3192000000	0	1335.82
China	2022	669547	13.4144	1	0	50	42.4025	0	100	56.9002	0.0221685	10.5798	0.571164	0.567741	5980000000	3416000000	0	1341.44
China	2023	669547	13.4144	2	0	50	39.1325	0	100	51.7538	0.0307345	10.5735	0.521016	0.544623	6490000000	3381000000	0	1341.44
China	2017	208123	12.2459	3	0	0	67.1949	0	100	47.2215	0.0387064	9.43814	1.80155	0.391541	664800000	1198000000	0	1224.59
China	2018	216713	12.2863	3	0	55.137	66.7808	0	100	32.9267	0.0242911	9.46504	1.34804	0.390794	926200000	1249000000	0	1228.63
China	2019	248709	12.424	4	0	51.5106	71.9033	0	100	33.1694	0.025773	9.45629	1.77478	0.382643	676700000	1201000000	0	1242.4
China	2020	230544	12.3482	5	0	51.1457	67.6759	0	100	42.3243	0.0234746	9.56581	2.19471	0.363402	893700000	1961000000	0	1234.82
China	2021	232950	12.3586	1	0	50.1241	66.129	0	100	43.7582	0.0593	9.70155	1.1284	0.398822	1608000000	1815000000	0	1235.86
China	2022	253302	12.4423	2	0	50	68.7372	0	100	43.6352	0.0185044	9.76822	1.46662	0.450451	1380000000	2024000000	0	1244.23
China	2023	246477	12.415	3	0	50	59.2469	0	100	45.8188	0.0196964	9.79203	1.12555	0.475968	2043000000	2299000000	0	1241.5
China	2017	322627	12.6843	1	0	54.4118	49.5098	0	100	17.8161	0.0693979	10.634	0.146111	0.476122	8946000000	1307000000	0	1268.42
China	2018	344282	12.7492	2	0	55.137	32.8767	0	100	20.3283	0.0744605	10.6629	0.170631	0.45438	9176000000	1566000000	0	1274.92
China	2019	325794	12.694	3	0	51.5106	31.571	0	100	22.2766	0.0761262	10.6332	0.166909	0.438097	8265000000	1380000000	0	1269.4
China	2020	308828	12.6405	4	0	51.1457	27.9051	0	100	33.7571	0.0728655	10.6293	0.197202	0.409645	8038000000	1585000000	0	1264.05
China	2021	482759	13.0873	5	0	50.1241	56.4516	0	100	31.7829	0.0845077	10.705	0.18703	0.324893	12030000000	2249000000	0	1308.73
China	2022	480156	13.0819	6	0	50	27.2587	0	100	58.5847	0.0803331	10.7137	0.335606	0.320567	8408000000	2822000000	0	1308.19
China	2023	442208	12.9995	1	0	50	25.1668	0	100	59.7884	0.0477374	10.9236	0.295249	0.489263	13300000000	3928000000	0	1299.95
China	2017	17159679	16.6581	3	0	51.5625	18.75	1	100	72.2723	0.077881	11.339	0.0690588	0	430400000	29720582	0	1665.81
China	2018	17159679	16.6581	4	0	52.2059	16.9118	1	100	68.7236	0.077881	11.339	4.94588	0	747900000	3699000000	0	1665.81
China	2019	17159679	16.6581	1	0	52.2059	16.1765	1	100	65.8679	0.077881	11.339	1.13015	0.00214646	68870000000	77830000000	0	1665.81
China	2020	17159679	16.6581	2	0	50.7246	18.8406	1	100	68.1115	0.0688145	11.3598	1.14919	0.0484328	66230000000	76110000000	0	1665.81
China	2021	17159679	16.6581	3	0	51.4286	17.8571	1	72.093	71.1496	0.0658045	11.414	1.12077	0.0420624	79280000000	88850000000	0	1200.93
China	2022	17159679	16.6581	1	0	50	13.1944	1	100	70.3655	0.0663664	11.4538	1.02271	0.0386085	91650000000	93730000000	0	1665.81
China	2023	13628719	16.4277	2	0	50	52.0548	1	100	68.8125	0.0677739	11.4401	0.85569	0.0670542	77330000000	66170000000	0	1642.77
China	2017	267241	12.4959	2	0	0	30.3306	0	100	66.5538	0.0321618	9.72258	1	0.554677			0	1249.59
China	2018	267241	12.4959	3	0	0	15.266	0	100	67.7769	0.0321618	9.72258	0.579923	0.554677	1463000000	848600000	0	1249.59
China	2019	267241	12.4959	2	0	51.5106	42.5982	0	100	65.8127	0.0428559	9.75555	0.74479	0.546528	1251000000	931900000	0	1249.59
China	2020	267241	12.4959	3	0	51.1457	35.9247	0	100	64.0995	0.0430552	9.82049	0.709339	0.561791	1516000000	1075000000	0	1249.59
China	2021	267241	12.4959	1	0	50.1241	12.469	0	100	59.3821	0.0374178	9.94325	0.637875	0.56227	2074000000	1323000000	0	1249.59
China	2022	362466	12.8007	1	0	50	12.731	0	100	66.7608	0.0441444	10.0549	0.938109	0.512901	2686000000	2520000000	0	1280.07
China	2023	362466	12.8007	2	0	50	11.9161	0	100	70.5979	0.0377145	10.0501	0.785323	0.51147	2785000000	2187000000	0	1280.07
China	2017	187239	12.1401	1	0	0	32.3679	0	100	65.1446	0.0253624	9.74648	1.27334	0.451358	3638000000	4633000000	0	1214.01
China	2018	207491	12.2428	1	0	55.137	40.5822	0	100	23.2317	0.0324513	9.90307	1.41597	0.359046	4719000000	6682000000	0	1224.28
China	2019	247255	12.4182	2	0	51.5106	37.9154	0	100	22.765	0.0232723	9.98665	1.28894	0.455964	6438000000	8299000000	0	1241.82
China	2020	277227	12.5326	3	0	51.1457	31.9149	0	100	37.1407	0.0258519	10.0094	1.28195	0.438479	6600000000	8461000000	0	1253.26
China	2021	329502	12.7053	1	0	50.1241	34.1811	0	100	45.1105	0.0445489	10.093	1.28866	0.439909	7867000000	10140000000	0	1270.53
China	2022	354214	12.7777	1	0	50	32.0329	0	100	56.5434	0.0312831	10.1313	1.28478	0.451384	8721000000	11200000000	0	1277.77
China	2023	340718	12.7388	1	0	50	29.123	0	100	66.5044	0.0256502	10.1264	1.26763	0.433245	8653000000	10970000000	0	1273.88
China	2017	1.57079e+06	14.2671	5	0	0	64.8434	0	100	62.1172	0.117261	10.2912	2.10216	0.0121031	8353000000	17560000000	0	1426.71
China	2018	1.57079e+06	14.2671	6	0	0	67.5453	0	100	65.1969	0.114088	10.3587	1.13531	0.0468168	18500000000	21010000000	0	1426.71
China	2019	1.57079e+06	14.2671	4	0	51.5106	60.7251	0	100	51.5972	0.0968361	10.465	1.48397	0.113006	18610000000	27620000000	0	1426.71
China	2020	1.55132e+06	14.2546	5	0	51.1457	67.6759	0	100	57.3621	0.0916066	10.4703	1.68738	0.13834	16660000000	28110000000	0	1425.46
China	2021	1.65517e+06	14.3194	6	0	50.1241	66.129	1	100	58.985	0.0808425	10.5386	1.76937	0.197766	18470000000	32680000000	0	1431.94
China	2022	1.46093e+06	14.1946	7	0	50	62.9877	1	100	63.131	0.0813811	10.623	1.74882	0.220422	22250000000	38910000000	0	1419.46
China	2023	1.43537e+06	14.1769	8	0	50	59.2469	1	100	64.1116	0.0729267	10.6149	1.66877	0.213115	21630000000	36090000000	0	1417.69
China	2017	345672	12.7532	4	0	0	12.5521	0	100	68.1287	0.0369174	10.172	1.12807	0.259804	10240000000	11550000000	0	1275.33
China	2018	461092	13.0413	4	0	55.137	14.8973	0	100	16.4998	0.0436723	10.4504	1.08566	0.228818	20050000000	21770000000	0	1304.13
China	2019	523598	13.1685	5	0	51.5106	14.3505	0	100	14.7653	0.0475194	10.6816	1.17176	0.218065	32800000000	38430000000	0	1316.85
China	2020	632020	13.3567	6	0	51.1457	13.4206	0	100	11.4233	0.0336432	10.822	1.04407	0.163589	50590000000	52820000000	0	1335.67
China	2021	701916	13.4616	7	0	50.1241	12.469	0	100	54.7812	0.032936	10.916	1.10666	0.190402	57870000000	64040000000	0	1346.16
China	2022	721021	13.4884	8	0	50	12.731	0	100	65.5356	0.0256699	10.9249	1.06956	0.197497	57300000000	61280000000	0	1348.84
China	2023	707533	13.4695	9	0	50	11.9161	0	100	62.7664	0.00319583	10.8221	0.963799	0.185716	45590000000	43940000000	0	1346.95
China	2017	388881	12.871	7	0	0	12.8468	0	100	65.7027	0.0539697	9.34611	1.68196	0.0940405	1106000000	1860000000	0	1287.1
China	2018	414982	12.936	8	0	0	12.4216	0	100	67.1559	0.0802054	9.4263	1.77379	0.0541069	1323000000	2346000000	0	1293.6
China	2019	420333	12.9488	9	0	0	11.9965	0	100	68.609	0.0629068	9.467	1.68874	0.0730358	1541000000	2603000000	0	1294.88
China	2020	482347	13.0864	6	0	51.1457	13.4206	1	100	58.7071	0.0599149	9.49796	1.67501	0.108907	1560000000	2612000000	0	1308.64
China	2021	579004	13.2691	7	0	50.1241	12.469	1	100	72.5927	0.0654395	9.67777	1.64849	0.156321	2286000000	3768000000	0	1326.91
China	2022	610822	13.3226	8	0	50	12.731	1	100	70.0036	0.055484	9.75165	1.62216	0.220122	2765000000	4486000000	0	1332.26
China	2023	662588	13.4039	9	0	50	11.9161	1	100	64.4139	0.0822233	9.74763	1.64557	0.225292	2718000000	4473000000	0	1340.39
China	2017	9.36195e+06	16.0522	4	0	54.4118	68.1373	1	100	42.3621	0.0139949	11.9048	1.29303	0.502593	2364000000	3057000000	0	1605.22
China	2018	11066197	16.2194	5	0	55.137	59.0753	1	100	52.137	0.0165664	11.9991	1.35428	0.487014	2766000000	3746000000	0	1621.94
China	2019	11199186	16.2313	6	0	51.5106	31.571	1	100	49.5709	0.0176667	12.0166	1.41051	0.482861	2196000000	3098000000	0	1623.13
China	2020	12784050	16.3637	7	1	51.1457	29.9509	1	100	63.7564	0.0213935	12.0723	1.14364	0.478261	2040000000	2333000000	100	1636.37
China	2021	13793103	16.4397	8	1	50.1241	64.206	1	100	55.7972	0.0179551	12.1644	0.829139	0.473499	2037000000	1689000000	100	1643.97
China	2022	10705121	16.1862	1	1	50	56.5195	1	100	63.9383	0.0123846	12.2032	0.92838	0.477074	1629000000	1513000000	100	1618.62
China	2023	12468828	16.3387	2	1	50	66.0153	1	100	60.5062	0.0101581	12.2031	0.734118	0.469508	1724000000	1266000000	100	1633.87
China	2017	4.01914e+06	15.2066	2	0	54.4118	77.451	0	100	32.2188	0.0234315	11.128	2.97494	0.0494367	60615424	180300000	0	1520.66
China	2018	4.01914e+06	15.2066	3	0	55.137	66.7808	1	70.8333	48.9182	0.0247574	11.1814	3.08969	0.0504073	56194736	173600000	0	1077.13
China	2019	4.01914e+06	15.2066	4	0	51.5106	60.7251	1	81.25	55.6418	0.0193092	11.1762	4.60248	0.0559587	37450210	172400000	0	1235.54
China	2020	4.01914e+06	15.2066	4	0	51.1457	61.6203	1	100	54.6293	0.0292867	11.2114	5.78327	0.0457559	28393380	164200000	0	1520.66
China	2021	4.01914e+06	15.2066	5	0	50.1241	26.6749	1	100	48.8023	0.0236778	11.2842	2.82452	0.0475937	62704708	177100000	0	1520.66
China	2022	4.01914e+06	15.2066	1	0	50	52.6181	1	100	58.5289	0.023255	11.3358	1.81967	0.0339995	80195011	145900000	0	1520.66
China	2023	3787044	15.1471	2	0	50	47.6168	1	100	50.8003	0.024576	11.3127	563.665	0.0322144	78804566	44420000000	0	1514.71
China	2017	2.21936e+06	14.6127	2	0	54.4118	47.0588	0	100	21.4845	0.0072705	11.003	9.04187	0.0200234	315600000	2854000000	0	1461.27
China	2018	2.29777e+06	14.6474	3	0	55.137	37.6712	0	100	38.8686	0.00763983	11.0381	3.99158	0.00563162	948700000	3787000000	0	1464.74
China	2019	2.36492e+06	14.6762	4	0	51.5106	31.571	0	100	33.1825	0.0109721	11.0283	10.3022	0.00545012	209500000	2159000000	0	1467.62
China	2020	2.36649e+06	14.6769	5	0	51.1457	43.126	0	100	29.2799	0.0180544	11.1013	17.9637	0.00109333	247300000	4442000000	0	1467.69
China	2021	2554023	14.7532	6	0	50.1241	12.469	0	100	27.4458	0.0151825	11.1873	12.7233	0.0110158	354300000	4508000000	0	1475.32
China	2022	2.64873e+06	14.7896	7	0	50	26.6427	0	100	28.2867	0.0140247	11.2493	15.844	0.00978966	316000000	5006000000	0	1478.96
China	2023	2.1197e+06	14.5668	1	0	50	59.2469	0	100	37.9365	0.00838877	11.2459	1272.15	0.00893463	72466321	92190000000	0	1456.68
China	2017	115224	11.6546	10	0	0	3.30555	0	100	38.6162	0.0602691	8.60835	1.82865	0.0350846	152700000	279200000	0	1165.46
China	2018	872664	13.6793	10	0	55.137	61.1301	0	100	14.897	0.286733	9.50991	3.04521	0	671500000	2045000000	0	1367.93
China	2019	872664	13.6793	1	0	51.5106	14.3505	0	100	33.5026	0.139224	9.63028	3.74778	0	710200000	2662000000	0	1367.93
China	2020	861846	13.6668	2	0	51.1457	13.4206	0	100	32.2269	0.188574	9.68557	4.71464	0	698600000	3294000000	0	1366.68
China	2021	1.04215e+06	13.8568	1	0	50.1241	12.469	0	100	32.0139	0.0727543	9.83145	4.20604	0.0495899	1109000000	4665000000	0	1385.68
China	2022	1.18071e+06	13.9816	2	0	50	12.731	0	100	34.4957	0.0194754	9.82074	4.0334	0.0419551	1017000000	4101000000	0	1398.16
China	2023	985907	13.8013	3	0	50	53.5748	0	100	36.6857	-0.0553974	9.74809	4.66197	0.0169125	820400000	3825000000	0	1380.13
China	2017	2.42755e+06	14.7024	2	0	54.4118	59.3137	1	100	60.2882	0.0126344	11.1673	3.1724	0.0112649	25305011	80277642	0	1470.24
China	2018	2.78615e+06	14.8402	3	0	55.137	32.8767	0	100	61.0389	0.0136784	11.2553	3.45312	0.00341438	20510927	70826619	0	1484.02
China	2019	2.76162e+06	14.8313	4	0	51.5106	34.8943	0	100	63.001	0.0147049	11.2885	3.19322	0.0104681	22108554	70597570	0	1483.13
China	2020	3.04282e+06	14.9283	5	0	51.1457	65.6301	0	100	60.2647	0.0197983	11.3415	3.15879	0.00893523	24676814	77948788	0	1492.83
China	2021	3.78098e+06	15.1455	1	0	50.1241	53.4119	0	100	61.1925	0.0153679	11.4336	2.96221	0.00757819	29436549	87197121	0	1514.55
China	2022	4.05455e+06	15.2154	2	0	50	82.7515	0	100	61.1304	0.0148597	11.4863	1.94943	0.00673119	39351872	76713722	0	1521.54
China	2023	3.25763e+06	14.9965	1	0	50	67.4452	0	100	59.9533	0.012565	11.4776	2765.9	0.00613952	46289605	128000000000	0	1499.65
China	2017	3.02463e+06	14.9223	3	0	54.4118	64.7059	0	66.129	25.2355	0.0487592	10.0762	1.46587	0.195486	5922000000	8680000000	0	986.797
China	2018	3.22764e+06	14.9873	4	0	55.137	40.5822	0	100	44.8118	0.0458281	10.1614	1.38303	0.219226	7628000000	10550000000	0	1498.73
China	2019	3.56338e+06	15.0862	5	0	51.5106	37.9154	0	100	49.6975	0.0402873	10.2661	1.35756	0.277103	9993000000	13570000000	0	1508.62
China	2020	3.5192e+06	15.0738	6	0	51.1457	40.8347	0	100	53.4444	0.0366096	10.2941	1.31477	0.28949	10720000000	14090000000	0	1507.38
China	2021	3.75479e+06	15.1385	1	0	50.1241	38.1514	0	100	53.7321	0.0391686	10.3591	1.22046	0.278743	13510000000	16480000000	0	1513.85
China	2022	3.85699e+06	15.1654	2	0	50	35.1643	0	100	52.7455	0.0401417	10.4104	1.26867	0.27815	14460000000	18340000000	0	1516.54
China	2023	3.72615e+06	15.1309	3	0	50	39.1325	0	100	65.5717	0.0386758	10.4583	1.35072	0.254904	16050000000	21680000000	0	1513.09
China	2017	8.35374e+06	15.9382	4	0	0	54.4118	0	82.1429	42.1123	0.00761282	11.5893	3.36438	0.0200849	160000000	538300000	0	1309.21
China	2018	9.00819e+06	16.0136	5	0	55.137	40.5822	0	100	55.8536	0.0117085	11.6487	28.0983	0.00648608	15062850	423200000	0	1601.37
China	2019	8.67282e+06	15.9757	6	0	51.5106	42.5982	0	100	57.1538	0.00388037	11.6752	20.9377	0.00619161	14894671	311900000	0	1597.57
China	2020	8.83105e+06	15.9938	7	0	51.1457	35.9247	0	100	58.5414	0.0169067	11.7286	16.33	0.015597	11335915	185100000	0	1599.38
China	2021	7.36386e+06	15.8121	8	0	50.1241	27.9156	0	100	56.6837	0.0128767	11.8141	16.2857	0.0134538	12693186	206700000	0	1581.21
China	2022	7.36386e+06	15.8121	1	0	50	62.9877	0	100	55.3297	0.0114286	11.8866	10.8272	0.0115275	18401379	199200000	0	1581.21
China	2023	7.36386e+06	15.8121	2	0	50	47.6168	0	72.449	52.438	0.00660735	11.8817	8.43377	0.00939454	21340052	180000000	0	1145.57
China	2017	122605	11.7167	2	1	0	12.8468	0	100	17.1302	0.0458222	9.37984	0.848157	0.0312828	399100000	338500000	100	1171.67
China	2018	122605	11.7167	3	1	0	12.4216	0	100	23.821	0.0432812	9.41034	1.09127	0.0456221	389700000	425300000	100	1171.67
China	2019	122605	11.7167	4	1	0	11.9965	0	100	30.5117	0.0439998	9.39692	1.2622	0.0285607	359000000	453200000	100	1171.67
China	2020	122605	11.7167	1	1	51.1457	13.4206	0	100	8.20669	0.0390781	9.41633	2.9477	0	269700000	795100000	100	1171.67
China	2021	122605	11.7167	2	1	50.1241	12.469	0	100	21.4006	0.0354589	9.44762	3.42391	0	272900000	934600000	100	1171.67
China	2022	125943	11.7436	3	1	50	12.731	0	100	21.9787	0.0389052	9.4783	3.04928	0.0115398	340600000	1039000000	100	1174.36
China	2023	115989	11.6613	4	1	50	11.9161	0	100	30.3164	0.0521966	9.51212	4.38904	0.00994797	267000000	1172000000	100	1166.12
China	2017	9.10514e+06	16.0243	18	0	0	92.6471	0	90.7895	36.9382	0.0309954	10.9845	1	0.153682			0	1454.84
China	2018	9.10514e+06	16.0243	19	0	55.137	76.3699	1	100	47.1851	0.0309954	10.9845	1	0.193418			0	1602.43
China	2019	9.10514e+06	16.0243	1	0	51.5106	77.1903	1	85.8974	55.0359	0.0309954	10.9845	0.288723	0.153682	36780000000	10620000000	0	1376.45
China	2020	9.10514e+06	16.0243	2	0	51.1457	70.6219	1	43.75	53.0457	0.030325	11.0043	0.283301	0.184775	37110000000	10510000000	0	701.065
China	2021	9.10514e+06	16.0243	3	0	50.1241	68.7345	1	72.093	50.7119	0.0297397	11.0398	0.317401	0.140458	40570000000	12880000000	0	1155.24
China	2022	9.10514e+06	16.0243	1	1	50	42.4025	1	100	52.4374	0.0354085	11.0792	0.489302	0.0842693	40980000000	20050000000	100	1602.43
China	2023	9.10514e+06	16.0243	2	1	50	39.1325	1	100	56.2754	0.0352579	11.0686	0.507686	0.0991505	40290000000	20450000000	100	1602.43
China	2017	360075	12.7941	3	0	0	56.3658	0	100	45.0116	0.0297407	10.6088	0.753869	0.6665	5939000000	4478000000	0	1279.41
China	2018	438514	12.9911	3	0	55.137	72.6027	0	100	20.1193	0.0277137	10.6688	0.8673	0.67265	5929000000	5142000000	0	1299.12
China	2019	438514	12.9911	4	0	51.5106	67.2205	0	100	21.2082	0.0272299	10.6725	0.868581	0.661933	5712000000	4962000000	0	1299.12
China	2020	962651	13.7774	5	0	51.1457	61.6203	0	100	18.9813	0.0253868	10.7111	0.879029	0.636459	7269000000	6390000000	0	1377.74
China	2021	962651	13.7774	6	0	50.1241	56.4516	0	100	26.2789	0.0295996	10.7672	0.950978	0.60132	8372000000	7962000000	0	1377.74
China	2022	1.53509e+06	14.2441	1	0	50	62.9877	0	100	43.3033	0.0362079	10.8098	0.881552	0.583525	10320000000	9100000000	0	1424.41
China	2023	1.53509e+06	14.2441	2	0	50	79.5043	0	100	48.286	0.0373197	10.8286	0.889412	0.571151	10720000000	9534000000	0	1424.41
China	2017	2.3016e+06	14.6491	4	1	54.4118	38.7255	1	52.5	33.0972	0.00748606	10.5262	0.352039	0.65405	8262000000	2909000000	52.5	769.078
China	2018	1.89077e+06	14.4525	5	1	55.137	30.9932	0	100	30.3569	0.00852361	10.632	0.366317	0.621357	11720000000	4293000000	100	1445.25
China	2019	1.89077e+06	14.4525	6	1	51.5106	14.3505	0	100	26.0447	0.0098456	10.622	0.37854	0.647507	13400000000	5074000000	100	1445.25
China	2020	2013847	14.5156	1	1	51.1457	13.4206	0	100	27.2199	0.0104459	10.6077	0.417825	0.568766	11540000000	4823000000	100	1451.56
China	2021	1732567	14.3651	1	1	50.1241	12.469	0	100	40.4985	0.018903	10.6331	0.426629	0.537638	12110000000	5167000000	100	1436.51
China	2022	1.82381e+06	14.4164	2	0	50	12.731	0	100	38.2306	-0.0412435	10.6691	0.475042	0.621024	15130000000	7188000000	0	1441.64
China	2023	1.74201e+06	14.3705	3	0	50	11.9161	0	100	39.2639	-0.00289675	10.6458	0.420675	0.629909	14850000000	6247000000	0	1437.06
China	2017	145470	11.8877	7	0	0	63.99	0	100	45.2738	0.0446609	8.94603	1.52687	0.231281	370600000	565800000	0	1188.77
China	2018	255137	12.4496	7	0	55.137	69.863	0	100	1.53201	0.0402813	9.19045	1.32195	0.310024	821800000	1086000000	0	1244.96
China	2019	305432	12.6295	8	0	51.5106	70.2417	0	100	1.92476	0.0402103	9.28219	1.55665	0.305389	759900000	1183000000	0	1262.95
China	2020	308828	12.6405	9	0	51.1457	61.6203	0	100	16.576	0.0426498	9.38179	1.68625	0.152887	841500000	1419000000	0	1264.05
China	2021	329502	12.7053	10	0	50.1241	66.129	0	100	26.0426	0.0470391	9.50689	3.87676	0.0271895	564800000	2189000000	0	1270.53
China	2022	377828	12.8422	11	0	50	62.9877	0	100	37.0238	0.0536186	9.61514	2.93345	0.0494873	894000000	2622000000	0	1284.22
China	2023	347967	12.7599	12	0	50	85.1287	0	100	45.3861	0.0557697	9.66389	2.66306	0.0907121	915800000	2439000000	0	1275.99
China	2017	558836	13.2336	8	1	0	55.478	0	100	12.9556	0.371816	8.66567	6.2877	0	66965895	421100000	100	1323.36
China	2018	107588	11.5861	9	1	0	56.8935	0	100	12.4658	0.232391	8.83189	4.45047	0	140200000	623800000	100	1158.61
China	2019	149080	11.9122	10	1	0	58.3089	0	100	11.976	0.152102	8.89066	3.76736	0	175700000	661900000	100	1191.22
China	2020	172369	12.0574	7	0	51.1457	55.5646	0	100	12.9554	0.351274	9.05208	4.70133	0.00857048	198300000	932400000	0	1205.74
China	2021	199234	12.2022	8	0	50.1241	53.4119	0	100	15.0899	0.18709	9.18052	3.6647	0.0451984	275500000	1010000000	0	1220.22
China	2022	204657	12.2291	9	0	50	56.5195	0	100	9.6671	0.0834267	9.22757	4.27385	0.0710579	253000000	1081000000	0	1222.91
China	2023	188482	12.1468	10	0	50	59.2469	0	100	13.1303	-0.0741931	9.13569	4.03414	0.0871703	195800000	790000000	0	1214.68
China	2017	479965	13.0815	5	0	0	68.5694	0	100	70.5113	0.110565	9.18338	1.43771	0.0465351	605100000	870000000	0	1308.15
China	2018	479965	13.0815	6	0	0	65.6823	0	100	78.234	0.111926	9.28636	1.18344	0.128627	710000000	840200000	0	1308.15
China	2019	479965	13.0815	4	0	51.5106	71.9033	0	100	50.7046	0.132416	9.51809	3.13834	0.00680997	547200000	1717000000	0	1308.15
China	2020	479761	13.081	5	0	51.1457	67.6759	0	93.3333	46.6626	0.0736484	9.62324	1.9087	0.195404	953000000	1819000000	0	1220.9
China	2021	455172	13.0284	6	0	50.1241	66.129	0	100	70.0149	0.0790742	9.85092	2.91141	0.0930033	1214000000	3534000000	0	1302.84
China	2022	442373	12.9999	7	0	50	62.9877	0	100	67.8237	0.101282	9.93845	1.69321	0.0745143	2044000000	3461000000	0	1299.99
China	2023	407412	12.9176	8	0	50	57.3403	1	100	78.7374	0.148603	9.97217	1.65505	0.0906313	2102000000	3479000000	0	1291.76
China	2017	99903.2	11.512	2	0	0	20.168	0	100	54.5495	0.431244	8.58056	3.76005	0.00103303	84057088	316100000	0	1151.2
China	2018	99903.2	11.512	1	0	0	41.7066	0	100	63.5835	0.25379	8.68409	4.03419	0.0374275	90963735	367000000	0	1151.2
China	2019	130900	11.7822	2	0	0	63.2453	0	100	72.6175	0.256819	8.76565	3.10827	0.0226131	115100000	357800000	0	1178.22
China	2020	129277	11.7697	1	1	51.1457	13.4206	0	100	41.4456	0.25456	8.79764	3.05461	0.0144651	115400000	352400000	100	1176.97
China	2021	137931	11.8345	2	1	50.1241	12.469	0	100	59.7916	0.272953	8.91682	3.35066	0.00655328	148900000	499100000	100	1183.45
China	2022	314856	12.6599	1	1	50	12.731	0	100	65.3085	0.280609	9.04854	2.38456	0.00055138	287500000	685500000	100	1265.99
China	2023	289973	12.5775	2	1	50	85.1287	0	100	69.7201	0.288295	8.9736	2.11688	0.00119489	245100000	518900000	100	1257.75
China	2017	153697	11.9427	7	0	0	52.276	0	100	26.4021	0.0844238	8.3748	1.54652	0.368752	120000000	185600000	0	1194.27
China	2018	153697	11.9427	8	0	0	37.8156	0	100	33.0111	0.0552072	8.63767	1.53168	0.215718	239500000	366800000	0	1194.27
China	2019	316010	12.6635	9	0	0	23.3552	0	100	39.6202	0.0148625	9.35552	1.94299	0.256844	660600000	1284000000	0	1266.35
China	2020	316010	12.6635	6	0	51.1457	48.4452	0	100	14.323	0.0426593	9.39973	1.43063	0.287748	1092000000	1563000000	0	1266.35
China	2021	398467	12.8954	7	0	50.1241	77.4194	0	100	32.1532	0.133741	9.54045	2.03261	0.283444	1049000000	2132000000	0	1289.54
China	2022	409313	12.9222	8	0	50	42.4025	0	100	37.9189	0.166127	9.70332	2.33291	0.299107	1370000000	3195000000	0	1292.22
China	2023	403062	12.9069	9	0	50	11.9161	0	100	34.4313	0.0284917	9.70776	1.89076	0.362988	1504000000	2844000000	0	1290.68
China	2017	64813.5	11.0793	8	0	0	78.9498	0	100	27.713	0.252806	8.41887	7.92133	0	21366065	169200000	0	1107.93
China	2018	76848.6	11.2496	9	0	0	75.2667	0	100	33.2717	0.224352	8.52658	2.13636	0.0178301	65733996	140400000	0	1124.96
China	2019	72722	11.1944	10	0	0	71.5836	0	100	38.8304	0.237416	8.58702	1.8131	0.0424576	88835770	161100000	0	1119.44
China	2020	79002.6	11.2772	7	0	51.1457	83.8789	0	100	19.6667	0.227643	8.78637	2.04377	0.191208	141800000	289800000	0	1127.72
China	2021	84291.2	11.342	8	0	50.1241	77.4194	0	100	29.798	0.12217	9.09589	4.05328	0.057485	192600000	780800000	0	1134.2
China	2022	86585.5	11.3689	9	0	50	74.5893	0	100	36.5643	0.112823	9.16241	3.81061	0.0460503	229600000	875000000	0	1136.89
China	2023	79742.5	11.2866	10	0	50	72.5453	0	100	35.9403	0.120648	9.18137	2.886	0.0891795	314200000	906700000	0	1128.66
China	2017	87266.4	11.3767	4	0	0	65.4313	0	100	9.80149	0.182433	8.34107	6.10371	0.0787839	24857036	151700000	0	1137.67
China	2018	87266.4	11.3767	5	0	0	62.5885	0	100	9.36913	0.14901	8.61719	3.61319	0.16424	93237459	336900000	0	1137.67
China	2019	87266.4	11.3767	6	0	0	59.7456	0	100	8.93678	0.139263	8.69447	2.99555	0.15514	137800000	412800000	0	1137.67
China	2020	100549	11.5184	3	0	51.1457	67.6759	0	100	10.1774	0.142969	8.86301	2.10926	0.310315	292100000	616000000	0	1151.84
China	2021	107280	11.5832	4	0	50.1241	66.129	0	100	11.5798	0.124489	9.07306	2.41195	0.434543	430000000	1037000000	0	1158.32
China	2022	15742.8	9.66414	5	0	50	62.9877	0	100	5.98196	0.133513	9.11179	3.05756	0.254035	356800000	1091000000	0	966.414
China	2023	101490	11.5277	6	0	50	59.2469	0	100	10.6021	0.119221	9.16177	3.06659	0.297024	392100000	1203000000	0	1152.77
China	2017	114043	11.6443	4	0	0	33.4526	0	100	10.4593	0.0504507	8.69325	1.69859	0.249747	230600000	391800000	0	1164.43
China	2018	114043	11.6443	5	0	0	39.3767	0	100	15.4957	0.0552078	8.74421	1.65971	0.258719	269300000	447000000	0	1164.43
China	2019	145444	11.8875	6	0	0	45.3008	0	100	20.532	0.0539324	8.83763	1.71323	0.153062	343400000	588200000	0	1188.76
China	2020	143641	11.8751	3	0	0	35.9247	0	100	4.6919	0.0677394	8.89484	1.66907	0.12769	408600000	682000000	0	1187.51
China	2021	162452	11.9981	4	0	50.1241	34.1811	0	100	12.2083	0.0847814	9.02269	1.61353	0.0946329	574600000	927100000	0	1199.81
China	2022	153686	11.9427	5	0	50	12.731	0	100	14.191	0.0907409	9.13043	1.55506	0.104339	763700000	1188000000	0	1194.27
China	2023	153686	11.9427	6	0	50	62.8217	0	100	20.8188	0.0843978	9.15359	1.75878	0.162132	723600000	1273000000	0	1194.27
China	2017	622930	13.3422	5	0	0	19.8084	0	100	22.5999	0.102786	9.42971	1.48823	0.00705624	814800000	1213000000	0	1334.22
China	2018	251264	12.4343	5	0	55.137	63.5274	0	100	12.4803	0.0865522	9.46989	1.33789	0.104589	855200000	1144000000	0	1243.43
China	2019	252499	12.4392	6	0	51.5106	31.571	0	100	17.9819	0.0972672	9.46427	1.26233	0.122504	714800000	902300000	0	1243.92
China	2020	291002	12.5811	7	0	51.1457	27.9051	0	100	15.5508	0.0952787	9.48331	1.14613	0.138806	880000000	1009000000	0	1258.11
China	2021	360521	12.7953	8	0	50.1241	25.9926	0	100	18.451	0.0836433	9.54499	1.02209	0.160825	1197000000	1224000000	0	1279.53
China	2022	394909	12.8864	9	0	50	50.462	0	100	22.9335	0.0527145	9.57703	1.16615	0.15953	1128000000	1315000000	0	1288.64
China	2023	359566	12.7927	10	0	50	49.857	0	100	21.4252	-0.0692673	9.5028	1.29164	0.156619	1009000000	1304000000	0	1279.27
China	2017	276655	12.5305	7	0	0	37.018	0	100	42.9862	0.0797964	8.58457	1.45674	0.270114	146300000	213100000	0	1253.05
China	2018	276655	12.5305	8	0	0	38.8024	0	100	47.4402	0.0694985	8.70795	1.89828	0.180124	154000000	292300000	0	1253.05
China	2019	261799	12.4753	9	0	0	40.5869	0	100	51.8941	0.0701779	8.7601	1.63257	0.194105	212500000	346900000	0	1247.53
China	2020	258554	12.4629	6	0	51.1457	35.9247	0	100	40.7285	0.0994311	8.80028	1.69535	0.145626	236800000	401500000	0	1246.29
China	2021	306513	12.633	7	0	50.1241	34.1811	0	100	41.7689	0.285177	9.00754	2.06005	0.0726714	354200000	729800000	0	1263.3
China	2022	314856	12.6599	8	0	50	42.4025	0	100	43.2861	0.271821	9.22853	2.12716	0.060703	586900000	1248000000	0	1265.99
China	2023	289973	12.5775	9	0	50	39.1325	0	100	55.0693	0.230747	9.30405	2.32722	0.0425163	664100000	1546000000	0	1257.75
China	2017	115224	11.6546	3	0	0	15.5684	0	100	15.8642	0.135981	8.38108	4.53958	0	45533235	206700000	0	1165.46
China	2018	122958	11.7196	4	0	0	23.3082	0	100	30.215	0.187343	8.59734	2.58406	0.0886342	85090711	219900000	0	1171.96
China	2019	109083	11.5999	5	0	0	31.0479	0	100	44.5657	0.148652	8.61919	2.82047	0.101888	91235657	257300000	0	1159.99
China	2020	188170	12.1451	2	0	51.1457	13.4206	0	100	9.53465	0.133994	8.94781	4.23149	0.017802	97398472	412100000	0	1214.51
China	2021	216092	12.2835	3	0	50.1241	12.469	0	100	9.93755	0.0984655	9.254	11.2445	0	119000000	1338000000	0	1228.35
China	2022	239291	12.3854	4	0	50	12.731	0	100	18.0047	0.172272	9.38512	6.88454	0.00910607	252200000	1736000000	0	1238.54
China	2023	229078	12.3418	5	0	50	39.1325	0	100	54.6814	0.128032	9.38261	9.53871	0.00746973	173500000	1655000000	0	1234.18
China	2017	158433	11.9731	2	0	0	86.9342	0	100	56.3108	0.0946856	8.35586	1.1683	0.00355702	181600000	212100000	0	1197.31
China	2018	253600	12.4435	1	0	0	86.1483	0	100	61.2579	0.12186	8.51137	1.17191	0.0048076	261900000	306900000	0	1244.35
China	2019	116355	11.6644	2	0	0	85.3625	0	100	66.205	0.144096	8.56965	1.25488	0.00694592	266300000	334100000	0	1166.44
China	2020	287282	12.5682	1	0	51.1457	87.3977	0	100	50.6315	0.0994087	9.03644	3.01301	0.00196736	348200000	1049000000	0	1256.82
China	2021	398467	12.8954	2	0	50.1241	87.3449	0	100	55.944	0.0818225	9.16058	2.84324	0.0267607	479700000	1364000000	0	1289.54
China	2022	471025	13.0627	3	0	50	86.2936	0	100	64.1881	0.0846254	9.24389	2.41542	0.0116859	651100000	1573000000	0	1306.27
China	2023	400162	12.8996	1	0	50	85.1287	0	100	64.3738	0.0934819	9.27891	2.33998	0.0081784	751800000	1759000000	0	1289.96
China	2017	280570	12.5446	4	0	0	27.9916	0	100	38.0131	0.00107716	9.12844	1.83534	0	223900000	410900000	0	1254.46
China	2018	829965	13.6291	4	0	55.137	77.5685	0	100	46.4257	-0.065374	9.51197	1.37322	0	328700000	451300000	0	1362.91
China	2019	1.29751e+06	14.076	5	0	51.5106	75.9819	0	100	46.1252	-0.0756663	9.58333	1.31337	0.00226703	425000000	558200000	0	1407.6
China	2020	1.81519e+06	14.4117	6	0	51.1457	29.9509	0	100	36.7194	-0.0223113	9.64734	1.25426	0.0136603	596000000	747500000	0	1441.17
China	2021	2.50958e+06	14.7356	7	0	50.1241	34.1811	0	100	37.1227	0.00664342	9.84508	1.83732	0.259391	718100000	1319000000	0	1473.56
China	2022	2.70289e+06	14.8098	8	0	50	50.462	0	65.4762	38.614	0.0155389	9.91118	1.60281	0.238393	911300000	1461000000	0	969.691
China	2023	3.03688e+06	14.9263	9	0	50	62.8217	0	100	42.0127	-0.0328504	9.83938	1.46743	0.322427	1071000000	1572000000	0	1492.63
China	2017	25925.4	10.163	5	0	0	82.2997	0	100	56.334	0.180685	8.55079	1.7318	0	199400000	345400000	0	1016.3
China	2018	38885.4	10.5684	6	0	0	77.7925	0	100	63.3955	0.148177	8.72789	1.74717	0	295200000	515700000	0	1056.84
China	2019	1181005	13.9819	4	0	50.9677	86.7742	0	100	28.3288	0.207625	8.90478	1.49363	0	454800000	679300000	0	1398.19
China	2020	689477	13.4437	5	0	50.8299	82.3651	0	100	53.2283	0.193173	9.2461	1.59078	0.0024796	923200000	1469000000	0	1344.37
China	2021	1.29502e+06	14.074	6	0	50.487	77.7597	0	100	46.9119	0.127971	9.67963	1.63622	0.125747	2181000000	3569000000	0	1407.4
China	2022	2.24335e+06	14.6235	7	0	50	73.8806	0	100	55.2872	0.0887493	10.0219	1.25856	0.0947133	3903000000	4912000000	0	1462.35
China	2023	2.05156e+06	14.5341	8	0	50	49.7067	0	100	62.6067	0.0330388	10.0069	1.38658	0.064497	3624000000	5025000000	0	1453.41
China	2017	214753	12.2772	10	1	0	21.3438	0	100	30.1485	0.181941	8.52348	6.72365	0.162426	24443848	164400000	100	1227.72
China	2018	214753	12.2772	11	1	0	29.9565	0	100	38.0236	0.157771	8.61028	8.12478	0.0554444	26992280	219300000	100	1227.72
China	2019	211694	12.2629	12	1	0	38.5692	0	100	45.8987	0.140926	8.65711	7.88312	0	29475575	232400000	100	1226.29
China	2020	216323	12.2845	9	1	50.8299	20.1245	0	100	18.0405	0.152271	8.74618	7.20279	0.0117607	44594436	321200000	100	1228.45
China	2021	240427	12.3902	10	1	50.487	17.6948	0	100	41.4397	0.177443	8.84982	9.16989	0.0039035	50634586	464300000	100	1239.02
China	2022	316650	12.6655	11	1	50	15.0746	0	100	28.1402	0.249292	8.98292	7.71153	0.0029757	84540416	651900000	100	1266.56
China	2023	315597	12.6622	12	1	50	49.7067	0	100	48.7239	0.198488	9.06206	10.1607	0.00294436	78983648	802500000	100	1266.22
China	2017	114943	11.6522	5	0	0	70.9991	0	100	50.9659	-0.0743907	8.12436	1.02946	0	699100000	719700000	0	1165.22
China	2018	114943	11.6522	4	0	0	76.0046	0	100	54.0628	-0.0743907	8.12436	3.83815	0.125044	17085626	65577190	0	1165.22
China	2019	114943	11.6522	5	0	0	81.01	0	100	57.1597	-0.166369	8.06354	2.09806	0.188473	15291615	32082650	0	1165.22
China	2020	114943	11.6522	4	0	51.1457	67.6759	0	100	51.8254	-0.121519	8.40879	6.82175	0.0933372	16723888	114100000	0	1165.22
China	2021	114943	11.6522	5	0	50.1241	66.129	0	100	43.6413	-0.0929704	9.0146	13.2382	0.0211226	62753804	830800000	0	1165.22
China	2022	157428	11.9667	1	0	50	80.6982	0	100	56.8429	0.204818	9.27169	3.24659	0.115773	450500000	1462000000	0	1196.67
China	2023	202981	12.2209	2	0	50	79.5043	0	100	57.7478	-0.0826587	9.22085	2.64306	0.238263	424000000	1121000000	0	1222.09
China	2017	1059852	12.9622	7	0	0	63.344	0	100	57.3278	0.00297181	9.20941	0.236536	0	896900000	212100000	0	1296.22
China	2018	1059852	12.9622	7	0	52.2059	16.9118	0	100	36.728	0.00220755	9.38874	8.37675	0	441600000	3699000000	0	1296.22
China	2019	1059852	12.9622	8	0	52.2059	16.1765	0	100	26.5369	0.00182967	9.51529	198.331	0	392400000	77830000000	0	1296.22
China	2020	1059852	12.9622	9	0	50.7246	56.5217	0	100	35.482	0.00150317	9.64143	212.815	0	357600000	76110000000	0	1296.22
China	2021	1059852	12.9622	10	0	51.4286	60.7143	1	100	55.6232	0.00163789	9.64143	2.1185	0.134251	662000000	1402000000	0	1296.22
China	2022	1059852	12.9622	11	0	50	54.8611	1	100	56.4945	0.0437315	9.78071	2.20612	0.267647	1087000000	2397000000	0	1296.22
China	2023	1059852	12.9622	3	0	50	52.0548	1	100	52.3906	0.063225	9.84145	2.22489	0.28042	1396000000	3106000000	0	1296.22
China	2017	405000	12.9116	5	0	0	82.5172	0	100	34.6259	-0.200832	8.3973	19.1078	0	12069140	230600000	0	1291.16
China	2018	550000	13.2177	4	0	0	75.8964	0	100	47.653	-0.502114	8.47999	5.51057	0.0120622	48841490	269100000	0	1321.77
China	2019	650000	13.3847	5	0	0	69.2756	0	100	60.6801	-0.591408	8.55042	6.27134	0.0181612	46635000	292500000	0	1338.47
China	2020	1476000	14.2049	4	0	50.8299	89.6266	0	100	22.297	-0.324041	9.11315	12.4031	0	98043000	1216000000	0	1420.48
China	2021	1150000	13.9553	5	0	50.487	82.7922	0	100	35.7762	-0.483846	9.20681	7.78058	0	192900000	1501000000	0	1395.53
China	2022	4716000	15.3665	6	0	50	73.8806	0	100	43.2578	-0.31311	9.08641	8.04005	0	139800000	1124000000	0	1536.65
China	2023	4716000	15.3665	1	0	50	70.5279	0	100	63.2269	-0.427547	9.01548	4.62707	0.820279	203100000	939600000	0	1536.65
China	2017	453946	13.0257	4	0	0	71.7146	0	100	51.1718	-0.0414655	9.07247	1.49424	0.522955	213100000	318400000	0	1302.57
China	2018	453946	13.0257	4	0	51.7986	44.2029	0	100	16.497	-0.0306252	9.30541	1.01278	0.506006	372400000	377200000	0	1302.57
China	2019	453946	13.0257	5	0	50.9677	72.2581	0	100	19.0377	-0.0252877	9.48254	0.865878	0.612536	510200000	441800000	0	1302.57
China	2020	453946	13.0257	6	0	50.8299	70.5394	0	100	18.2474	-0.0168806	9.65549	1.77139	0.514073	574500000	1018000000	0	1302.57
China	2021	453946	13.0257	7	0	50.487	64.4481	1	100	35.8497	-0.0150806	9.94326	2.39655	0.401701	1171000000	2807000000	0	1302.57
China	2022	377828	12.8422	8	0	50	60.597	1	100	50.0943	-0.018484	10.0522	1.07416	0.49923	2120000000	2277000000	0	1284.22
China	2023	376240	12.838	1	0	50	56.0117	1	22.6923	49.3759	-0.0172912	10.0353	1.1271	0.573302	1537000000	1733000000	0	291.323
China	2017	1809450	14.4085	6	0	52.451	83.6634	0	100	16.6637	0.11264	9.01576	2.14754	0	278100000	597200000	0	1440.85
China	2018	1809450	14.4085	7	0	51.7986	82.2464	0	88.4615	18.7278	0.194714	9.40855	4.22453	0.343499	484900000	2048000000	0	1274.6
China	2019	1550720	14.2542	8	0	50.9677	80.6452	0	100	20.9613	0.19622	9.51517	3.92017	0.269987	629800000	2469000000	0	1425.42
China	2020	1592580	14.2809	9	0	50.8299	76.971	0	100	21.6773	0.122005	9.68162	4.54037	0.350164	800900000	3636000000	0	1428.09
China	2021	1602210	14.2869	10	0	50.487	64.4481	0	100	24.9731	0.0564841	9.80175	5.04456	0.383341	958400000	4835000000	0	1428.69
China	2022	4352210	15.2862	12	0	50	54.0299	0	40.5263	32.2845	0.0594569	9.87619	2.22452	0.323818	2159000000	4803000000	0	619.493
China	2023	1827560	14.4185	13	0	50	49.7067	0	80	30.3005	0.0133537	9.85306	3.73155	0.339657	1220000000	4552000000	0	1153.48
China	2017	7.60039e+06	15.8437	7	1	52.451	50.9901	0	31.4286	29.4522	0.1062	10.8671	1.94374	0.180998	13590000000	26420000000	31.4286	497.945
China	2018	10618563	16.1781	8	1	51.7986	50.7246	0	6.41026	20.1943	0.134327	11.0581	1.89128	0.175079	21650000000	40950000000	6.41026	103.706
China	2019	13044612	16.3839	9	1	50.9677	46.129	0	17.2414	37.0872	0.0947188	11.1578	1.30146	0.13916	30940000000	40270000000	17.2414	282.481
China	2020	21084906	16.8641	10	1	50.8299	44.1909	0	15.3061	34.1445	0.128252	11.2682	1.91392	0.0955304	34160000000	65380000000	15.3061	258.123
China	2021	15949968	16.585	11	1	50.487	38.474	0	15.8333	33.5261	0.0907697	11.4116	1.70491	0.0882448	57600000000	98200000000	15.8333	262.595
China	2022	19770637	16.7997	12	1	50	60.597	1	23.1579	44.8545	0.0193368	11.4273	1.66379	0.0833616	60540000000	100700000000	23.1579	389.046
China	2023	15889394	16.5812	13	1	50	64.0762	1	4.61538	46.6872	0.0427049	11.407	1.81125	0.0920422	56110000000	101600000000	4.61538	76.5284
China	2017	3147371	14.9621	7	0	52.451	20.297	0	20	53.7457	0.0843299	10.5876	1.84224	0.173068	12610000000	23230000000	0	299.242
China	2018	2.9544e+06	14.8988	8	0	51.7986	20.6522	0	34.6154	39.2077	0.0822219	10.6363	2.72798	0.218116	8269000000	22560000000	0	515.728
China	2019	4.38148e+06	15.2929	9	0	50.9677	20.3226	0	21.5517	43.4493	-0.0076409	10.6363	2.88536	0.221578	8242000000	23780000000	0	329.588
China	2020	5.13808e+06	15.4522	10	0	50.8299	20.1245	0	54.0816	46.5716	0.0600167	10.7075	2.68103	0.227016	10480000000	28100000000	0	835.68
China	2021	7.00871e+06	15.7627	11	0	50.487	17.6948	0	54.1667	56.4633	0.0213008	10.7769	2.86375	0.218601	11730000000	33580000000	0	853.811
China	2022	5.18848e+06	15.4619	12	0	50	15.0746	0	30.5263	56.2444	0.0195433	10.7535	2.67299	0.214171	11550000000	30860000000	0	471.996
China	2023	5.18848e+06	15.4619	13	0	50	12.61	0	55.3846	57.16	0.0540257	10.7582	3.0118	0.187942	10770000000	32440000000	0	856.354
China	2017	262590	12.4784	1	0	0	82.0418	0	100	51.9925	0.0401293	8.53288	2.72279	0.0486179	114700000	312300000	0	1247.84
China	2018	262590	12.4784	1	0	51.7986	87.6812	0	100	15.0408	0.078693	8.66073	2.14679	0.0738511	176600000	379100000	0	1247.84
China	2019	262590	12.4784	2	0	50.9677	86.7742	0	100	19.778	0.0774196	8.76647	1.85987	0.132407	254300000	473000000	0	1247.84
China	2020	262590	12.4784	3	0	50.8299	82.3651	0	27.551	29.492	0.0498762	9.00833	2.44851	0.352152	333800000	817400000	0	343.791
China	2021	262590	12.4784	4	0	50.487	82.7922	0	100	40.265	0.0479264	9.20556	4.17016	0.216108	336600000	1404000000	0	1247.84
China	2022	176918	12.0834	5	0	50	80	0	100	46.4136	-0.0183615	9.28766	1.92688	0.228758	752000000	1449000000	0	1208.34
China	2023	150829	11.9239	6	0	50	76.5396	0	100	49.106	-0.0540774	9.16661	2.00919	0.148571	533800000	1072000000	0	1192.39
China	2017	197410	12.193	4	0	0	20.3664	0	100	23.531	-0.563727	7.44268	20.8644	0.0538118	1315580	27448820	0	1219.3
China	2018	197410	12.193	2	0	0	20.1026	0	100	23.2185	-0.295828	7.65419	8.65499	0.033231	5062100	43812430	0	1219.3
China	2019	197410	12.193	5	0	51.7986	20.6522	0	100	23.6974	-0.34662	8.05465	23.8942	0.0132216	3873940	92564620	0	1219.3
China	2020	906740	13.7176	6	0	50.9677	20.3226	0	100	23.8675	-0.419939	8.01128	7.7389	0	7947000	61501000	0	1371.76
China	2021	747580	13.5246	1	0	50.8299	20.1245	0	100	25.3521	-0.412485	8.10631	9.28097	0.0101148	7976000	74025000	0	1352.46
China	2022	774800	13.5604	2	0	50.487	17.6948	0	100	24.4638	-0.269456	8.14082	4.69968	0	13186000	61970000	0	1356.04
China	2023	755080	13.5346	3	0	50	15.0746	0	100	21.8368	-0.336082	7.98333	4.31773	0	17005000	73423000	0	1353.46
China	2017	990350	13.8058	13	0	0	65.2708	0	100	12.6596	-0.0777122	8.66747	1.25634	0.368237	137000000	172100000	0	1380.58
China	2018	1.05744e+06	13.8714	12	0	0	60.5273	0	100	12.1135	-0.0853553	8.72642	1.00268	0.35856	170300000	170800000	0	1387.14
China	2019	823940	13.6219	13	0	0	55.7839	0	100	11.5674	-0.0644153	8.82407	1.41186	0.204587	126600000	178700000	0	1362.18
China	2020	808986	13.6035	12	0	50.8299	70.5394	0	100	12.6194	-0.0792747	8.79049	0.450214	0.377015	90127697	40576719	0	1360.35
China	2021	1.47126e+06	14.2016	13	0	50.487	64.4481	0	100	14.1738	-0.0838932	8.91252	1.32001	0.396834	78485364	103600000	0	1420.16
China	2022	346342	12.7552	1	0	50	60.597	0	100	10.8439	-0.0903926	8.99157	0.726488	0.397748	126700000	92012878	0	1275.52
China	2023	304471	12.6263	2	0	50	56.0117	0	100	11.9091	-0.125704	8.93984	0.677645	0.496926	162600000	110200000	0	1262.63
China	2017	446087	13.0083	3	0	0	82.398	0	100	45.1128	0.0265962	9.25911	1.33404	0.347093	318800000	425200000	0	1300.83
China	2018	304636	12.6269	4	0	0	79.1987	0	100	49.2627	0.0361537	9.36363	1.37446	0.367452	448900000	617000000	0	1262.69
China	2019	303901	12.6245	5	0	0	75.9993	0	100	53.4125	0.0391555	9.39807	1.1621	0.388104	523600000	608500000	0	1262.45
China	2020	395379	12.8876	2	0	50.8	85.2	1	100	41.6873	0.0418634	9.46416	1.0788	0.401208	585000000	631100000	0	1288.76
China	2021	386982	12.8661	3	0	50	83.1933	1	100	42.0021	0.0438133	9.54044	1.12231	0.412148	627600000	704300000	0	1286.61
China	2022	433567	12.9798	4	0	50	78.8	1	100	53.3114	0.0428542	9.62625	1.11068	0.438237	858300000	953300000	0	1297.98
China	2023	454575	13.0271	5	0	50	76	1	100	51.7503	0.0321284	9.63172	1.00146	0.45641	1142000000	1144000000	0	1302.71
China	2017	1.30008e+06	14.0779	5	1	0	40.1363	0	100	23.3401	-1.00221	8.04994	1.29016	0	75457338	97352133	100	1407.79
China	2018	1.30008e+06	14.0779	6	1	0	56.0557	0	100	26.1607	-0.67579	8.20018	0.9896	0	134000000	132600000	100	1407.79
China	2019	1.30008e+06	14.0779	7	1	0	71.9752	0	100	28.9813	-0.230937	8.97527	2.13589	0	416500000	889700000	100	1407.79
China	2020	1.30008e+06	14.0779	4	1	50.8299	20.1245	0	100	19.3743	0.00469143	9.1165	4.79405	0	257700000	1236000000	100	1407.79
China	2021	1.30008e+06	14.0779	5	1	50.487	40.4221	0	100	25.5267	0.0447965	9.1352	4.26682	0	288600000	1231000000	100	1407.79
China	2022	1.30414e+06	14.081	6	1	50	67.7612	0	40.5263	25.2229	-0.0709201	9.10861	3.90975	0	291100000	1138000000	40.5263	570.653
China	2023	1.25007e+06	14.0387	7	0	50	64.0762	0	25.7692	28.8776	-0.0187471	9.07224	4.54054	0	226000000	1026000000	0	361.767
China	2017	2013000	14.5151	2	0	53.7037	22.2222	0	100	23.6769	0.106097	9.46612	1.93423	0	1203000000	2326000000	0	1451.51
China	2018	2358000	14.6733	3	0	52.1739	19.5652	0	100	24.8859	0.0862319	9.59963	1.68024	0	1751000000	2942000000	0	1467.33
China	2019	2138000	14.5754	4	0	52.451	20.297	0	10	28.5054	0.0533691	9.66713	1.72774	0.0207588	2006000000	3466000000	0	145.754
China	2020	2363000	14.6754	1	0	51.7986	20.6522	0	90	27.1832	0.063101	9.8167	1.51507	0.0179782	2479000000	3756000000	0	1320.79
China	2021	2629000	14.7821	2	0	50.9677	20.3226	0	100	23.5031	0.0276981	10.0065	1.89378	0.0293202	3471000000	6574000000	0	1478.21
China	2022	1652000	14.3175	1	0	50.8299	20.1245	0	100	26.1579	-0.144425	9.78065	2.61618	0.0108364	1710000000	4474000000	0	1431.75
China	2023	1970000	14.4935	2	0	50.487	17.6948	0	50	56.5242	0.0390219	9.80567	1.96088	0.00229223	2251000000	4414000000	0	724.677
China	2017	206743	12.2392	6	0	0	17.6342	0	100	45.5352	0.347748	8.49034	1	0.0072808			0	1223.92
China	2018	206743	12.2392	7	0	0	15.1178	0	100	49.6057	0.201453	9.12135	1	0			0	1223.92
China	2019	206743	12.2392	8	0	0	12.6014	0	100	53.6762	0.227116	9.28137	1	0.00190223			0	1223.92
China	2020	206743	12.2392	5	0	50.8299	20.1245	0	100	43.3246	0.151018	9.41984	1	0.0128384			0	1223.92
[truncated: 122 more rows]
